# Supplementary material for: FOXP1 phosphorylation antagonizes its O-GlcNAcylation in regulating ATR activation in response to replication stress
Source: EMBO J. 2024 Dec 2;44(2):457–83. doi: 10.1038/s44318-024-00323-x (PMC11729909; doi:10.1038/s44318-024-00323-x)
Supplement: Supplementary file 4 — Source data Fig. 1 [file 44318_2024_323_MOESM4_ESM.zip]

Archive with 37 entries (29 files):
- SD figure 1/
- SD figure 1/1B/
- SD figure 1/1B/western ATR INPUT.tif
- SD figure 1/1B/western ATR IP.tif
- SD figure 1/1B/western FOXP1 INPUT.tif
- SD figure 1/1B/western FOXP1 IP.tif
- SD figure 1/1B/western pCHK1S345.tif
- SD figure 1/1C/
- SD figure 1/1C/western ATRIP INPUT.tif
- SD figure 1/1C/western ATRIP IP.tif
- SD figure 1/1C/western FOXP1 INPUT.tif
- SD figure 1/1C/western FOXP1 IP.tif
- SD figure 1/1C/western pCHK1S345 INPUT.tif
- SD figure 1/1D/
- SD figure 1/1D/western-Actin.tif
- SD figure 1/1D/western-CHK1.tif
- SD figure 1/1D/western-FOXP1.tif
- SD figure 1/1D/western-pCHK1S345.tif
- SD figure 1/1E/
- SD figure 1/1E/western Actin.tif
- SD figure 1/1E/western FOXP1.tif
- SD figure 1/1F/
- SD figure 1/1F/Ratio.xlsx
- SD figure 1/1G/
- SD figure 1/1G/colony number.xlsx
- SD figure 1/1G/western Actin.tif
- SD figure 1/1G/western FOXP1.tif
- SD figure 1/1H/
- SD figure 1/1H/western ATR CF.tif
- SD figure 1/1H/western ATR WCL.tif
- SD figure 1/1H/western ETAA1 CF.tif
- SD figure 1/1H/western ETAA1 WCL.tif
- SD figure 1/1H/western FOXP1 WCL.tif
- SD figure 1/1H/western H3 CF.tif
- SD figure 1/1H/western H3 WCL.tif
- SD figure 1/1H/western TopBP1 CF.tif
- SD figure 1/1H/western TopBP1 WCL.tif
