# Supplementary material for: FOXP1 phosphorylation antagonizes its O-GlcNAcylation in regulating ATR activation in response to replication stress
Source: EMBO J. 2024 Dec 2;44(2):457–83. doi: 10.1038/s44318-024-00323-x (PMC11729909; doi:10.1038/s44318-024-00323-x)
Supplement: Supplementary file 4 — Source data Fig. 1 [file 44318_2024_323_MOESM4_ESM.zip › SD figure 1/1F/Ratio.xlsx]

## Sheet: Sheet1
Ratio IdU/CldU
siNC	siFOXP1-1	siFOXP1-2
0.338028	0.214286	0.2625
0.342105	0.215827	0.267327
0.376471	0.217742	0.2749
0.384615	0.223	0.279661
0.423469	0.247059	0.282258
0.428571	0.256705	0.288889
0.447619	0.269663	0.290541
0.448598	0.277228	0.296703
0.470588	0.27957	0.306358
0.527027	0.292035	0.307692
0.537815	0.298701	0.314496
0.538462	0.310811	0.316547
0.538462	0.313253	0.325967
0.548387	0.317308	0.330275
0.556452	0.323232	0.346405
0.55914	0.324176	0.352941
0.567164	0.327935	0.361111
0.579832	0.330579	0.36612
0.6	0.336207	0.367925
0.607143	0.337349	0.368421
0.614815	0.34	0.373494
0.615385	0.350365	0.375
0.618557	0.350649	0.375
0.621622	0.35102	0.376471
0.623377	0.353448	0.378151
0.627119	0.365325	0.386905
0.636364	0.366834	0.387097
0.66129	0.37069	0.404
0.661765	0.371134	0.409639
0.674699	0.375	0.414226
0.678571	0.377224	0.419355
0.682692	0.377358	0.41958
0.685714	0.378947	0.428571
0.688172	0.384615	0.435185
0.697479	0.384615	0.438462
0.698413	0.38835	0.440594
0.7	0.38961	0.44086
0.715278	0.392593	0.441176
0.721154	0.402985	0.442623
0.722222	0.414634	0.443038
0.725	0.418803	0.447761
0.725	0.419118	0.448276
0.726316	0.426829	0.454545
0.735955	0.428571	0.46
0.744318	0.428571	0.472222
0.757895	0.428571	0.472603
0.759036	0.434783	0.473118
0.759494	0.435583	0.483333
0.765625	0.437956	0.485437
0.767442	0.438596	0.489899
0.777778	0.442748	0.491071
0.786408	0.444444	0.495868
0.789809	0.445161	0.5
0.790698	0.449541	0.5
0.79085	0.454545	0.50838
0.791209	0.459016	0.508621
0.795455	0.464286	0.515924
0.796875	0.464789	0.52027
0.8	0.466216	0.522581
0.808511	0.467836	0.526596
0.809524	0.485294	0.527778
0.82069	0.487179	0.529101
0.823529	0.487395	0.530864
0.825175	0.488372	0.535294
0.826087	0.498208	0.549738
0.83	0.507317	0.550562
0.831169	0.511811	0.554217
0.831579	0.513889	0.557692
0.844156	0.517241	0.559524
0.844828	0.526012	0.566176
0.848214	0.530864	0.573333
0.849558	0.546218	0.579545
0.851852	0.546448	0.579592
0.853448	0.549223	0.581967
0.855172	0.553957	0.583942
0.856209	0.556338	0.584475
0.857143	0.558824	0.595331
0.858586	0.560345	0.598901
0.860465	0.560345	0.601036
0.861314	0.5625	0.603659
0.867925	0.56701	0.605839
0.874016	0.57672	0.610063
0.877551	0.58042	0.6125
0.877551	0.580645	0.615385
0.887324	0.592437	0.616822
0.888199	0.59322	0.619835
0.893333	0.59375	0.620253
0.9	0.597938	0.633333
0.901639	0.6	0.638889
0.909836	0.60396	0.648649
0.923913	0.609756	0.65
0.931034	0.610738	0.653333
0.943089	0.612121	0.654867
0.944444	0.612903	0.656
0.94898	0.615023	0.657277
0.95	0.615385	0.659091
0.951807	0.626667	0.663366
0.954545	0.633803	0.663793
0.960526	0.637681	0.664
0.961111	0.637681	0.66443
0.962025	0.638418	0.666667
0.970588	0.659091	0.668874
0.972028	0.659686	0.68
0.977778	0.671533	0.683761
0.977941	0.673684	0.684932
0.978495	0.674074	0.687151
0.979381	0.68254	0.698925
0.982456	0.6875	0.7
0.982456	0.690265	0.701031
0.984127	0.692308	0.722222
0.986486	0.692308	0.727273
0.99187	0.692771	0.732759
1	0.700935	0.73399
1	0.708738	0.73516
1.0082	0.70922	0.735849
1.01316	0.714286	0.740741
1.01818	0.716418	0.741379
1.01974	0.72	0.75
1.02752	0.72549	0.753425
1.03333	0.725926	0.764706
1.0339	0.730994	0.769784
1.03817	0.735849	0.77037
1.03846	0.738636	0.775281
1.04255	0.73913	0.786408
1.05825	0.744	0.787234
1.0597	0.747126	0.790698
1.06122	0.751724	0.793814
1.06329	0.755682	0.794118
1.06522	0.758929	0.797753
1.06863	0.77037	0.803922
1.07812	0.776398	0.808696
1.09302	0.78125	0.8125
1.09722	0.787611	0.81875
1.10256	0.78836	0.823529
1.11702	0.797203	0.825503
1.11828	0.798319	0.831081
1.12963	0.801653	0.833333
1.13333	0.802632	0.835052
1.13636	0.803738	0.837398
1.14286	0.818182	0.838983
1.14545	0.828571	0.839286
1.14545	0.835294	0.848485
1.14773	0.836478	0.856115
1.15385	0.841808	0.86087
1.15454	0.853211	0.861789
1.17476	0.857143	0.865979
1.20588	0.867052	0.882051
1.21839	0.872093	0.882353
1.2243	0.873418	0.891304
1.22535	0.876923	0.891667
1.22785	0.879518	0.895105
1.23333	0.885246	0.901163
1.25	0.885965	0.909091
1.25	0.885965	0.909091
1.25	0.897436	0.909836
1.25397	0.920354	0.915094
1.28169	0.936842	0.920792
1.28788	0.941176	0.931429
1.2963	0.971429	0.936937
1.30556	0.977444	0.941176
1.31111	0.984848	0.947368
1.31169	0.986111	0.952381
1.31214	0.990909	0.965517
1.31818	1.02256	0.97
1.34091	1.05333	0.984962
1.34247	1.09524	0.991453
1.36364	1.09702	1
1.38017	1.10959	1.04505
1.38461	1.19658	1.075
1.41758	1.1978	1.08421
1.42593	1.46154	1.09211
1.42675	1.46269	1.10843
1.42708		1.15423
1.42857		1.20183
1.52632		1.27848
1.55128		1.37931
1.67925		1.40385
		1.67273
