# Supplementary material for: FOXP1 phosphorylation antagonizes its O-GlcNAcylation in regulating ATR activation in response to replication stress
Source: EMBO J. 2024 Dec 2;44(2):457–83. doi: 10.1038/s44318-024-00323-x (PMC11729909; doi:10.1038/s44318-024-00323-x)
Supplement: Supplementary file 4 — Source data Fig. 1 [file 44318_2024_323_MOESM4_ESM.zip › SD figure 1/1G/colony number.xlsx]

## Sheet: Sheet1
					colony number
			HU concentration		replicate 1	replicate 2	replicate 3
								average	cell viability (%)
		shNC	0		159	148	142	149.667	100
			1		139	110	130	126.333	0.844098
			2		126	111	115	117.333	0.783964
			3		101	96	79	92	0.614699
			4		85	73	84	80.6667	0.538976
			5 mM		62	60	69	63.6667	0.42539
		shFOXP1	0		111	101	82	98	100
			1		56	51	58	55	56.1224
			2		46	45	51	47.3333	48.2993
			3		36	24	46	35.3333	36.0544
			4		23	28	29	26.6667	27.2109
			5 mM		21	24	24	23	23.4694
