# Supplementary material for: FOXP1 phosphorylation antagonizes its O-GlcNAcylation in regulating ATR activation in response to replication stress
Source: EMBO J. 2024 Dec 2;44(2):457–83. doi: 10.1038/s44318-024-00323-x (PMC11729909; doi:10.1038/s44318-024-00323-x)
Supplement: Supplementary file 5 — Source data Fig. 2 [file 44318_2024_323_MOESM5_ESM.zip]

Archive with 40 entries (31 files):
- SD figure 2/
- SD figure 2/2A/
- SD figure 2/2A/western FOXP1 INPUT.tif
- SD figure 2/2A/western FOXP1 pulldown.tif
- SD figure 2/2B/
- SD figure 2/2B/western FOXP1 INPUT.tif
- SD figure 2/2B/western FOXP1 pulldown.tif
- SD figure 2/2C/
- SD figure 2/2C/western FOXP1.tif
- SD figure 2/2C/western RPA32.tif
- SD figure 2/2C/western RPA70.tif
- SD figure 2/2D/
- SD figure 2/2D/western GST.tif
- SD figure 2/2D/western His.tif
- SD figure 2/2E/
- SD figure 2/2E/western GST.tif
- SD figure 2/2E/western His.tif
- SD figure 2/2F/
- SD figure 2/2F/western FOXP1 INPUT.tif
- SD figure 2/2F/western FOXP1 IP.tif
- SD figure 2/2F/western RPA70 INPUT.tif
- SD figure 2/2F/western RPA70 IP.tif
- SD figure 2/2F/western pCHK1S345.tif
- SD figure 2/2G/
- SD figure 2/2G/PLA foci per positive cells.xlsx
- SD figure 2/2G/image Biotin-FOXP1 HU 1h.tif
- SD figure 2/2G/image Biotin-FOXP1 HU 2h.tif
- SD figure 2/2G/image Biotin-FOXP1 no click.tif
- SD figure 2/2G/image Biotin-FOXP1 no treatment.tif
- SD figure 2/2G/image Biotin.tif
- SD figure 2/2G/image FOXP1.tif
- SD figure 2/2H/
- SD figure 2/2H/western FOXP1 INPUT.tif
- SD figure 2/2H/western FOXP1 pulldown.tif
- SD figure 2/2H/western H3 INPUT.tif
- SD figure 2/2H/western H3 pulldown.tif
- SD figure 2/2H/western PCNA INPUT.tif
- SD figure 2/2H/western PCNA pulldown.tif
- SD figure 2/2H/western RPA32 INPUT.tif
- SD figure 2/2H/western RPA32 pulldown.tif
