# Supplementary material for: FOXP1 phosphorylation antagonizes its O-GlcNAcylation in regulating ATR activation in response to replication stress
Source: EMBO J. 2024 Dec 2;44(2):457–83. doi: 10.1038/s44318-024-00323-x (PMC11729909; doi:10.1038/s44318-024-00323-x)
Supplement: Supplementary file 5 — Source data Fig. 2 [file 44318_2024_323_MOESM5_ESM.zip › SD figure 2/2G/PLA foci per positive cells.xlsx]

## Sheet: Sheet1
	CON	HU 1h	HU 2h
	3	25	35
	5	15	5
	2	12	23
	1	2	16
	6	12	6
	8	20	1
	9	24	29
	3	18	49
	6	3	14
	5	16	3
	1	3	5
	5	21	27
	1	2	12
	1	2	59
	2	4	17
	6	1	52
	16	5	22
	3	14	21
	2	5	10
	5	14	8
	6	19	22
	5	1	29
	1	10	33
	2	4	24
	1	17	39
	6	31	15
	8	16	15
	7	10	31
	1	16	21
	1	24	11
	11	10	23
	1	8	3
	8	20	19
	1	13	18
	7	14	17
	12	10	22
	9	7	29
	3	6	31
	2	4	17
	3	13	19
	16	14	19
	1	30	17
	1	21	29
	15	16	9
	5	21	19
	6	29	29
	6	28	21
	1	14	4
	1	9	30
	2	16	6
	7	17	1
	5	21	5
	1	16	20
	3	13	23
	5	16	7
	2	9	15
	13	2	23
	2	18	30
	1	8	33
	9	1	38
	7	15	30
	15	26	40
	2	7	1
	4	18	2
	7	12	34
	4	15	23
	5	13	8
	2	2	23
	16	2	16
	6	12	23
	4	21	22
	3	9	27
	4	17	29
	6	21	31
	4	27	33
	10	26	33
	12	30	18
	4	5	2
	4	7	7
	5	21	8
	4	2	7
	7	36	5
	18	15	2
	2	12	9
	1	13	6
	11	16	39
	9	10	45
	2	12	39
	2	13	17
	1	13	48
	4	12	19
	4	8	24
	1	11	45
	2	12	24
	2	12
	5
	1
	5
	4
	5
	1
	3
	4
	1
	2
	5
	1
	7
	4
	2
	2
	2
	5
	3
	3
	6
	4
	1
	8
	14
	3
	2
	2
	1
