# Supplementary material for: FOXP1 phosphorylation antagonizes its O-GlcNAcylation in regulating ATR activation in response to replication stress
Source: EMBO J. 2024 Dec 2;44(2):457–83. doi: 10.1038/s44318-024-00323-x (PMC11729909; doi:10.1038/s44318-024-00323-x)
Supplement: Supplementary file 6 — Source data Fig. 3 [file 44318_2024_323_MOESM6_ESM.zip]

Archive with 41 entries (31 files):
- SD figure 3/
- SD figure 3/3A/
- SD figure 3/3A/western FLAG.tif
- SD figure 3/3A/western GFP.tif
- SD figure 3/3A/western O-GlcNAc.tif
- SD figure 3/3B/
- SD figure 3/3B/western FOXP1.tif
- SD figure 3/3B/western O-GlcNAc LE.tif
- SD figure 3/3B/western O-GlcNAc SE.tif
- SD figure 3/3C/
- SD figure 3/3C/western FOXP1.tif
- SD figure 3/3C/western O-GlcNAc.tif
- SD figure 3/3D/
- SD figure 3/3D/western FLAG-INPUT.tif
- SD figure 3/3D/western FLAG-IP.tif
- SD figure 3/3D/western GFP-INPUT.tif
- SD figure 3/3D/western GFP-IP.tif
- SD figure 3/3E/
- SD figure 3/3E/western GST.tif
- SD figure 3/3E/western His.tif
- SD figure 3/3F/
- SD figure 3/3F/western FOXP1.tif
- SD figure 3/3F/western O-GlcNAc.tif
- SD figure 3/3F/western pCHK1S345.tif
- SD figure 3/3G/
- SD figure 3/3G/western FLAG INPUT.tif
- SD figure 3/3G/western FLAG IP.tif
- SD figure 3/3G/western GFP INPUT.tif
- SD figure 3/3G/western GFP IP.tif
- SD figure 3/3G/western pCHK1S345 INPUT.tif
- SD figure 3/3H/
- SD figure 3/3H/western ATR INPUT.tif
- SD figure 3/3H/western ATR IP.tif
- SD figure 3/3H/western FLAG INPUT.tif
- SD figure 3/3H/western FLAG IP.tif
- SD figure 3/3H/western OGT.tif
- SD figure 3/3I/
- SD figure 3/3I/western ATR INPUT.tif
- SD figure 3/3I/western ATR pulldown.tif
- SD figure 3/3I/western GST.tif
- SD figure 3/3I/western O-GlcNAc.tif
