# Supplementary material for: FOXP1 phosphorylation antagonizes its O-GlcNAcylation in regulating ATR activation in response to replication stress
Source: EMBO J. 2024 Dec 2;44(2):457–83. doi: 10.1038/s44318-024-00323-x (PMC11729909; doi:10.1038/s44318-024-00323-x)
Supplement: Supplementary file 7 — Source data Fig. 4 [file 44318_2024_323_MOESM7_ESM.zip]

Archive with 52 entries (41 files):
- SD figure 4/
- SD figure 4/4A/
- SD figure 4/4A/western ATR-INPUT.tif
- SD figure 4/4A/western ATR-IP.tif
- SD figure 4/4A/western FLAG-INPUT.tif
- SD figure 4/4A/western FLAG-IP.tif
- SD figure 4/4A/western HA-INPUT.tif
- SD figure 4/4A/western HA-IP.tif
- SD figure 4/4A/western pCHK1S345.tif
- SD figure 4/4B/
- SD figure 4/4B/western ATR INPUT.tif
- SD figure 4/4B/western ATR IP.tif
- SD figure 4/4B/western FLAG INPUT.tif
- SD figure 4/4B/western FLAG IP.tif
- SD figure 4/4B/western HA INPUT.tif
- SD figure 4/4B/western HA IP.tif
- SD figure 4/4B/western pCHK1 S296.tif
- SD figure 4/4B/western pCHK1S345.tif
- SD figure 4/4C/
- SD figure 4/4C/western FLAG.tif
- SD figure 4/4C/western O-GlcNAc.tif
- SD figure 4/4D/
- SD figure 4/4D/western CHK1.tif
- SD figure 4/4D/western FOXP1.tif
- SD figure 4/4D/western Thiophosphate ester LE.tif
- SD figure 4/4D/western Thiophosphate ester SE.tif
- SD figure 4/4E/
- SD figure 4/4E/western CHK1.tif
- SD figure 4/4E/western FOXP1.tif
- SD figure 4/4E/western Thiophosphate ester.tif
- SD figure 4/4F/
- SD figure 4/4F/western CHK1.tif
- SD figure 4/4F/western FOXP1.tif
- SD figure 4/4F/western Thiophosphate ester.tif
- SD figure 4/4G/
- SD figure 4/4G/western FLAG.tif
- SD figure 4/4G/western pCHK1S296.tif
- SD figure 4/4G/western pCHK1S345.tif
- SD figure 4/4G/western pFOXP1 S396.tif
- SD figure 4/4H/
- SD figure 4/4H/western FLAG.tif
- SD figure 4/4H/western O-GlcNAc.tif
- SD figure 4/4I/
- SD figure 4/4I/western FLAG INPUT.tif
- SD figure 4/4I/western FLAG IP.tif
- SD figure 4/4I/western GFP INPUT.tif
- SD figure 4/4I/western GFP IP.tif
- SD figure 4/4J/
- SD figure 4/4J/western ATR INPUT.tif
- SD figure 4/4J/western ATR IP.tif
- SD figure 4/4J/western FLAG INPUT.tif
- SD figure 4/4J/western FLAG IP.tif
