# Supplementary material for: FOXP1 phosphorylation antagonizes its O-GlcNAcylation in regulating ATR activation in response to replication stress
Source: EMBO J. 2024 Dec 2;44(2):457–83. doi: 10.1038/s44318-024-00323-x (PMC11729909; doi:10.1038/s44318-024-00323-x)
Supplement: Supplementary file 8 — Source data Fig. 5 [file 44318_2024_323_MOESM8_ESM.zip]

Archive with 31 entries (23 files):
- SD figure 5/
- SD figure 5/5A/
- SD figure 5/5A/western FOXP1 INPUT.tif
- SD figure 5/5A/western FOXP1 pulldown.tif
- SD figure 5/5B/
- SD figure 5/5B/western FLAG INPUT.tif
- SD figure 5/5B/western FLAG IP.tif
- SD figure 5/5B/western RPA32 INPUT.tif
- SD figure 5/5B/western RPA32 IP.tif
- SD figure 5/5B/western RPA70 INPUT.tif
- SD figure 5/5B/western RPA70 IP.tif
- SD figure 5/5C/
- SD figure 5/5C/western FLAG.tif
- SD figure 5/5C/western O-GlcNAc LE.tif
- SD figure 5/5C/western O-GlcNAc SE.tif
- SD figure 5/5D/
- SD figure 5/5D/western ATR INPUT.tif
- SD figure 5/5D/western ATR IP.tif
- SD figure 5/5D/western FLAG INPUT.tif
- SD figure 5/5D/western FLAG IP.tif
- SD figure 5/5E/
- SD figure 5/5E/western Actin.tif
- SD figure 5/5E/western CHK1.tif
- SD figure 5/5E/western FOXP1 LE.tif
- SD figure 5/5E/western FOXP1 SE.tif
- SD figure 5/5E/western pCHK1S345.tif
- SD figure 5/5F/
- SD figure 5/5F/western Actin.tif
- SD figure 5/5F/western FOXP1.tif
- SD figure 5/5G/
- SD figure 5/5G/Ratio.xlsx
