# Supplementary material for: FOXP1 phosphorylation antagonizes its O-GlcNAcylation in regulating ATR activation in response to replication stress
Source: EMBO J. 2024 Dec 2;44(2):457–83. doi: 10.1038/s44318-024-00323-x (PMC11729909; doi:10.1038/s44318-024-00323-x)
Supplement: Supplementary file 8 — Source data Fig. 5 [file 44318_2024_323_MOESM8_ESM.zip › SD figure 5/5G/Ratio.xlsx]

## Sheet: Sheet1
IdU/CldU ratio
		shFOXP1+FLAG-FOXP1
shNC	shFOXP1	sh+WT	sh+R465G	sh+R514C	sh+R465T	sh+R514H
0.405714	0.109	0.281915	0.251256	0.254902	0.208333	0.2
0.447154	0.153846	0.345538	0.275132	0.256831	0.252525	0.210317
0.453271	0.166	0.453608	0.28	0.271579	0.285714	0.249012
0.45815	0.226891	0.47561	0.289617	0.278912	0.3125	0.287313
0.45977	0.24	0.482143	0.293233	0.289916	0.315353	0.295739
0.462745	0.272131	0.490909	0.3125	0.29021	0.326667	0.296736
0.472603	0.278351	0.5	0.319149	0.304985	0.327731	0.304348
0.473118	0.29703	0.517241	0.320946	0.309623	0.333333	0.308696
0.485	0.3	0.551402	0.332103	0.320833	0.337563	0.315457
0.492386	0.310345	0.552083	0.333333	0.321429	0.355828	0.319797
0.502439	0.318352	0.553191	0.336683	0.323232	0.360927	0.324
0.51751	0.319018	0.556962	0.356164	0.335329	0.375706	0.325758
0.52459	0.321739	0.577982	0.36	0.338983	0.381356	0.340541
0.534031	0.33125	0.584	0.360902	0.341346	0.388489	0.344262
0.543651	0.333333	0.595506	0.365079	0.347826	0.389313	0.34632
0.544444	0.33617	0.605263	0.366492	0.361386	0.389831	0.356061
0.547059	0.346405	0.623762	0.368794	0.36875	0.401639	0.358974
0.554348	0.346535	0.625	0.374046	0.376404	0.407767	0.375
0.554745	0.355932	0.635417	0.375	0.382857	0.415842	0.384298
0.564767	0.360759	0.635593	0.386167	0.387283	0.415842	0.39441
0.56701	0.362776	0.638554	0.391566	0.394366	0.419162	0.395833
0.569767	0.365759	0.641434	0.398438	0.395161	0.41954	0.397906
0.573171	0.369748	0.654206	0.4	0.401869	0.427632	0.412088
0.578616	0.376623	0.657534	0.416149	0.40625	0.428571	0.419811
0.578947	0.379487	0.666667	0.418182	0.40873	0.43	0.435897
0.589372	0.385965	0.666667	0.426357	0.410714	0.433333	0.450199
0.60274	0.388571	0.666667	0.426606	0.411348	0.441176	0.451389
0.606383	0.388889	0.666667	0.436681	0.41453	0.447154	0.455
0.610811	0.393939	0.676923	0.445545	0.415282	0.448	0.463542
0.616352	0.402299	0.68	0.44586	0.41573	0.453875	0.464
0.617747	0.403409	0.681034	0.449704	0.419355	0.45679	0.470085
0.620853	0.404959	0.683673	0.45	0.420455	0.459716	0.471963
0.622222	0.407767	0.687117	0.45098	0.420455	0.463918	0.474359
0.622549	0.409091	0.688889	0.455814	0.429851	0.464	0.477876
0.625	0.409639	0.693182	0.458333	0.443439	0.465347	0.478261
0.625592	0.410714	0.696078	0.459091	0.444444	0.471429	0.478261
0.632979	0.418269	0.697248	0.460317	0.445205	0.471795	0.482517
0.634921	0.418367	0.702703	0.469565	0.450292	0.475556	0.484163
0.638158	0.425455	0.704545	0.472973	0.452174	0.478723	0.485437
0.639785	0.427536	0.710526	0.473171	0.464088	0.481229	0.485577
0.642857	0.434783	0.72043	0.473485	0.466292	0.481818	0.492537
0.644068	0.444444	0.722488	0.474453	0.470899	0.482877	0.492754
0.645933	0.444853	0.726563	0.475862	0.471591	0.486957	0.496454
0.652893	0.445596	0.729927	0.477273	0.472727	0.488263	0.5
0.653846	0.451327	0.730496	0.478495	0.475806	0.491803	0.502488
0.654054	0.452555	0.730769	0.479675	0.476636	0.495868	0.507143
0.65493	0.456522	0.731343	0.480952	0.48	0.496403	0.51049
0.660465	0.467105	0.733945	0.482759	0.480263	0.5	0.514894
0.663934	0.47561	0.742647	0.488263	0.481481	0.5	0.517588
0.670103	0.477124	0.74359	0.494444	0.484076	0.5	0.520548
0.671717	0.480392	0.744	0.496	0.484663	0.5	0.524096
0.678832	0.483092	0.747253	0.5	0.486301	0.508621	0.525
0.681373	0.483333	0.75	0.504202	0.488722	0.509804	0.528409
0.683099	0.4875	0.751938	0.504274	0.490909	0.511111	0.530387
0.68323	0.496933	0.752381	0.509091	0.5	0.516779	0.531646
0.684211	0.497207	0.756757	0.510823	0.5	0.518519	0.532164
0.685897	0.497854	0.75969	0.511628	0.502283	0.520325	0.535484
0.686567	0.5	0.763636	0.512195	0.502857	0.528517	0.536232
0.69	0.5	0.765306	0.51497	0.505747	0.529703	0.548023
0.697143	0.508671	0.768519	0.517094	0.505837	0.533835	0.549356
0.698113	0.515723	0.776923	0.518987	0.508475	0.536	0.552
0.704082	0.517442	0.777778	0.521739	0.509804	0.536765	0.552632
0.705357	0.518293	0.78	0.523438	0.510345	0.539216	0.556213
0.710059	0.519084	0.782609	0.527523	0.514599	0.540541	0.556338
0.710345	0.52381	0.783333	0.528662	0.520958	0.545455	0.564356
0.711409	0.524476	0.784038	0.53	0.524096	0.546296	0.567376
0.715026	0.52809	0.794872	0.532609	0.52451	0.548077	0.572414
0.716049	0.533333	0.798077	0.533898	0.525424	0.549738	0.573427
0.722772	0.539326	0.801887	0.539823	0.525424	0.550505	0.573718
0.72561	0.55	0.802817	0.54023	0.526316	0.553097	0.575198
0.727848	0.553398	0.80315	0.540373	0.526316	0.553571	0.57931
0.730337	0.554217	0.80315	0.540984	0.528302	0.56044	0.590426
0.737143	0.554455	0.80814	0.542553	0.533333	0.560748	0.590604
0.7375	0.557047	0.8125	0.546099	0.537037	0.562791	0.591195
0.740385	0.572414	0.817568	0.54717	0.541096	0.563725	0.592593
0.742188	0.574324	0.823529	0.548023	0.54185	0.570833	0.596154
0.742331	0.581633	0.827869	0.548077	0.546713	0.573099	0.6
0.746269	0.588785	0.833333	0.548077	0.549784	0.57672	0.604478
0.751445	0.594595	0.836538	0.548611	0.55	0.577519	0.607843
0.757322	0.596639	0.839286	0.548872	0.552941	0.580311	0.608187
0.76087	0.59761	0.850575	0.552239	0.55303	0.583942	0.608911
0.766839	0.6	0.852273	0.557143	0.559524	0.587379	0.613095
0.768817	0.60177	0.853211	0.558252	0.560284	0.588785	0.613333
0.770492	0.605	0.857143	0.558824	0.560694	0.589404	0.615819
0.770642	0.608333	0.859375	0.562992	0.564286	0.592	0.617834
0.770701	0.610909	0.869231	0.566434	0.565041	0.592105	0.62
0.772487	0.616541	0.869565	0.568345	0.573604	0.593407	0.62069
0.77551	0.621053	0.869565	0.578431	0.575163	0.593496	0.620915
0.779661	0.627451	0.877828	0.578616	0.575949	0.593496	0.625
0.790419	0.630081	0.880734	0.57931	0.58	0.596154	0.625
0.794521	0.633333	0.882979	0.591667	0.58125	0.611111	0.626087
0.797814	0.635593	0.883495	0.592105	0.582173	0.61215	0.627907
0.798611	0.636364	0.886792	0.59375	0.590909	0.613003	0.636364
0.79878	0.641176	0.8875	0.594017	0.598985	0.614943	0.642384
0.80102	0.643564	0.896907	0.597015	0.602804	0.616279	0.643192
0.807292	0.646341	0.897196	0.598837	0.608491	0.617284	0.647059
0.808917	0.646707	0.902098	0.6	0.610092	0.621053	0.656442
0.814103	0.647059	0.905882	0.6	0.614865	0.621891	0.657005
0.816794	0.647541	0.90604	0.603896	0.614943	0.623134	0.657534
0.819209	0.648515	0.907692	0.60396	0.614973	0.628378	0.661765
0.822917	0.649215	0.910714	0.605505	0.616162	0.633028	0.664384
0.825806	0.650485	0.911111	0.606061	0.619048	0.634783	0.666667
0.832335	0.653465	0.914286	0.607477	0.622881	0.636364	0.666667
0.834356	0.656805	0.918605	0.614815	0.638298	0.637838	0.666667
0.837004	0.666667	0.919075	0.618421	0.638889	0.638889	0.669492
0.84	0.680672	0.919118	0.621212	0.641892	0.658333	0.677852
0.853774	0.682353	0.92	0.622222	0.645022	0.659091	0.679487
0.859756	0.693333	0.921986	0.622449	0.651741	0.666667	0.68125
0.863946	0.698413	0.923077	0.625	0.661479	0.670103	0.684211
0.864979	0.698718	0.926829	0.625	0.664596	0.671171	0.69434
0.868085	0.703863	0.940789	0.630435	0.666667	0.674797	0.694444
0.87218	0.705202	0.948276	0.631313	0.671429	0.675127	0.698864
0.877049	0.710744	0.948718	0.632353	0.679245	0.675556	0.7
0.884146	0.715789	0.94964	0.632979	0.68	0.677686	0.70122
0.885135	0.717391	0.955056	0.634615	0.690141	0.677966	0.701863
0.88961	0.72	0.9625	0.639175	0.690909	0.679012	0.704225
0.89375	0.723077	0.970588	0.650602	0.695513	0.680851	0.706587
0.9	0.724832	0.970874	0.652893	0.697115	0.682353	0.709091
0.901099	0.725275	0.975758	0.659341	0.702326	0.682927	0.714286
0.907563	0.725352	0.977011	0.662651	0.704036	0.686275	0.719697
0.908046	0.727273	0.986364	0.671053	0.704698	0.690476	0.722222
0.911765	0.729167	0.986842	0.671141	0.705314	0.692308	0.733333
0.913043	0.732143	0.987179	0.671533	0.706897	0.698745	0.734513
0.923077	0.739645	0.989247	0.673077	0.709302	0.700535	0.735714
0.929204	0.748936	0.989474	0.676829	0.714286	0.700855	0.737705
0.929825	0.751678	0.99115	0.678571	0.715385	0.712644	0.739645
0.932203	0.758621	1	0.684211	0.71875	0.713043	0.745763
0.934066	0.766129	1.01191	0.69	0.728	0.713483	0.748252
0.937008	0.767045	1.02083	0.691489	0.728261	0.715736	0.751412
0.937778	0.780303	1.02273	0.699482	0.72973	0.716049	0.756522
0.941799	0.780899	1.02899	0.7	0.734513	0.722467	0.757143
0.945946	0.781818	1.03333	0.703448	0.736842	0.737374	0.757576
0.946667	0.797101	1.03409	0.705357	0.738562	0.740566	0.759843
0.947712	0.809524	1.04286	0.71519	0.746835	0.741935	0.760331
0.95	0.822335	1.04762	0.71875	0.747423	0.743169	0.761194
0.956522	0.827957	1.05263	0.720588	0.75	0.747664	0.762295
0.962733	0.828571	1.06322	0.721154	0.758621	0.75	0.774436
0.968254	0.845304	1.06711	0.722892	0.76	0.751938	0.775148
0.981707	0.867347	1.07798	0.727273	0.763158	0.752874	0.775194
0.993421	0.89697	1.08403	0.748744	0.770186	0.759036	0.775194
1	0.904255	1.0875	0.748744	0.770492	0.76	0.775362
1	0.904412	1.08824	0.776923	0.77686	0.761111	0.775641
1	0.924855	1.09412	0.784314	0.779661	0.762963	0.777027
1.0069	0.955556	1.10769	0.784314	0.78355	0.763393	0.787709
1.02485	0.966667	1.11539	0.796296	0.786026	0.767296	0.792683
1.0274	0.967532	1.12346	0.79798	0.795122	0.768519	0.797619
1.03261	0.983471	1.13242	0.798077	0.818182	0.771654	0.8
1.03822	0.984925	1.15267	0.8	0.826568	0.776596	0.801282
1.05941	1	1.16406	0.826531	0.829268	0.780172	0.813433
1.06024	1.01546	1.16529	0.834711	0.833333	0.782178	0.823944
1.07692	1.07339	1.18571	0.85641	0.840426	0.784091	0.830769
1.08621	1.07801	1.19018	0.86755	0.851351	0.786164	0.839161
1.09502	1.088	1.22609	0.894737	0.855895	0.793814	0.847682
1.09836	1.09876	1.23148	0.903061	0.865031	0.796053	0.857143
1.1039	1.10526	1.24138	0.912698	0.877551	0.79661	0.887755
1.10891	1.20513	1.25	0.928571	0.887324	0.797546	0.887931
1.11465	1.25926	1.28788	0.95122	0.894309	0.800971	0.896552
1.11765		1.30303	1.03798	0.896825	0.804124	0.9
1.15625		1.3253	1.1	0.898551	0.808511	0.912409
1.23894		1.35172	1.10156	0.90184	0.818627	0.924051
1.24138		1.49152	1.19231	0.961905	0.835165	0.930233
1.25385		1.5		1	0.837209	0.936508
1.27679		1.6		1.07792	0.83908	0.950495
1.32673		1.72727			0.842466	0.967391
1.37903					0.843478	1.00667
1.67347					0.844828	1.00935
1.69655					0.866667	1.03798
1.8					0.876471	1.09278
1.87288					0.881579	1.09524
					0.888889	1.11864
					0.893082	1.34146
					0.896552
					0.898551
					0.9
					0.904762
					0.905797
					0.912752
					0.948148
					0.950355
					0.955882
					0.956522
					1
					1.06452
					1.06482
					1.14286
					1.14379
					1.24375
					1.25926
					1.38776
					1.43902
					1.49425
