# Supplementary material for: FOXP1 phosphorylation antagonizes its O-GlcNAcylation in regulating ATR activation in response to replication stress
Source: EMBO J. 2024 Dec 2;44(2):457–83. doi: 10.1038/s44318-024-00323-x (PMC11729909; doi:10.1038/s44318-024-00323-x)
Supplement: Supplementary file 9 — Figure EV1-5 Source Data [file 44318_2024_323_MOESM9_ESM.zip]

Archive with 164 entries (125 files):
- SD figure EV1-5/
- SD figure EV1-5/SD figure EV1/
- SD figure EV1-5/SD figure EV1/EV 1B/
- SD figure EV1-5/SD figure EV1/EV 1B/western ATRIP.tif
- SD figure EV1-5/SD figure EV1/EV 1B/western FOXP1.tif
- SD figure EV1-5/SD figure EV1/EV 1B/western GST.tif
- SD figure EV1-5/SD figure EV1/EV 1C/
- SD figure EV1-5/SD figure EV1/EV 1C/western CHK1.tif
- SD figure EV1-5/SD figure EV1/EV 1C/western FOXP1.tif
- SD figure EV1-5/SD figure EV1/EV 1C/western actin.tif
- SD figure EV1-5/SD figure EV1/EV 1C/western pCHK1 S345.tif
- SD figure EV1-5/SD figure EV1/EV 1D/
- SD figure EV1-5/SD figure EV1/EV 1D/Ratio.xlsx
- SD figure EV1-5/SD figure EV1/EV 1E/
- SD figure EV1-5/SD figure EV1/EV 1E/western Actin H1975.tif
- SD figure EV1-5/SD figure EV1/EV 1E/western Actin HEK293T.tif
- SD figure EV1-5/SD figure EV1/EV 1E/western FOXP1 H1975.tif
- SD figure EV1-5/SD figure EV1/EV 1E/western FOXP1 HEK293T.tif
- SD figure EV1-5/SD figure EV1/EV 1F/
- SD figure EV1-5/SD figure EV1/EV 1F/percentage of S phase population.xlsx
- SD figure EV1-5/SD figure EV1/EV 1F/western Actin.tif
- SD figure EV1-5/SD figure EV1/EV 1F/western FOXP1.tif
- SD figure EV1-5/SD figure EV1/EV 1G/
- SD figure EV1-5/SD figure EV1/EV 1G/western Actin H1975.tif
- SD figure EV1-5/SD figure EV1/EV 1G/western Actin HEK293T.tif
- SD figure EV1-5/SD figure EV1/EV 1G/western FOXP1 H1975.tif
- SD figure EV1-5/SD figure EV1/EV 1G/western FOXP1 HEK293T.tif
- SD figure EV1-5/SD figure EV1/EV 1G/western GINS1 H1975.tif
- SD figure EV1-5/SD figure EV1/EV 1G/western GINS1 HEK293T.tif
- SD figure EV1-5/SD figure EV1/EV 1H/
- SD figure EV1-5/SD figure EV1/EV 1H/IdU length - column.xlsx
- SD figure EV1-5/SD figure EV1/EV 1H/IdU length - scatter plot.xlsx
- SD figure EV1-5/SD figure EV1/EV 1H/wester Actin.tif
- SD figure EV1-5/SD figure EV1/EV 1H/wester FOXP1.tif
- SD figure EV1-5/SD figure EV1/EV 1I/
- SD figure EV1-5/SD figure EV1/EV 1I/wester ATR INPUT.tif
- SD figure EV1-5/SD figure EV1/EV 1I/wester ATR IP.tif
- SD figure EV1-5/SD figure EV1/EV 1I/wester FLAG INPUT.tif
- SD figure EV1-5/SD figure EV1/EV 1I/wester FLAG IP.tif
- SD figure EV1-5/SD figure EV2/
- SD figure EV1-5/SD figure EV2/EV 2A/
- SD figure EV1-5/SD figure EV2/EV 2A/western FOXP1 INPUT.tif
- SD figure EV1-5/SD figure EV2/EV 2A/western FOXP1 pull-down.tif
- SD figure EV1-5/SD figure EV2/EV 2B/
- SD figure EV1-5/SD figure EV2/EV 2B/western FOXP1 INPUT.tif
- SD figure EV1-5/SD figure EV2/EV 2B/western FOXP1 pull down.tif
- SD figure EV1-5/SD figure EV2/EV 2D/
- SD figure EV1-5/SD figure EV2/EV 2D/western FLAG INPUT.tif
- SD figure EV1-5/SD figure EV2/EV 2D/western FLAG IP.tif
- SD figure EV1-5/SD figure EV2/EV 2D/western RPA32 INPUT.tif
- SD figure EV1-5/SD figure EV2/EV 2D/western RPA32 IP.tif
- SD figure EV1-5/SD figure EV2/EV 2D/western RPA70 INPUT.tif
- SD figure EV1-5/SD figure EV2/EV 2D/western RPA70 IP.tif
- SD figure EV1-5/SD figure EV2/EV 2E/
- SD figure EV1-5/SD figure EV2/EV 2E/western GST.tif
- SD figure EV1-5/SD figure EV2/EV 2E/western His INPUT.tif
- SD figure EV1-5/SD figure EV2/EV 2E/western His pulldown.tif
- SD figure EV1-5/SD figure EV2/EV 2F/
- SD figure EV1-5/SD figure EV2/EV 2F/western GST.tif
- SD figure EV1-5/SD figure EV2/EV 2F/western His INPUT.tif
- SD figure EV1-5/SD figure EV2/EV 2F/western His pulldown.tif
- SD figure EV1-5/SD figure EV2/EV 2G/
- SD figure EV1-5/SD figure EV2/EV 2G/PLA foci per positive cells.xlsx
- SD figure EV1-5/SD figure EV2/EV 2G/image siNC CON no click.tif
- SD figure EV1-5/SD figure EV2/EV 2G/image siNC CON.tif
- SD figure EV1-5/SD figure EV2/EV 2G/image siNC HU.tif
- SD figure EV1-5/SD figure EV2/EV 2G/image siRPA32 CON.tif
- SD figure EV1-5/SD figure EV2/EV 2G/image siRPA32 HU.tif
- SD figure EV1-5/SD figure EV2/EV 2G/image siRPA70 CON.tif
- SD figure EV1-5/SD figure EV2/EV 2G/image siRPA70 HU.tif
- SD figure EV1-5/SD figure EV2/EV 2G/western Actin.tif
- SD figure EV1-5/SD figure EV2/EV 2G/western RPA32.tif
- SD figure EV1-5/SD figure EV2/EV 2G/western RPA70.tif
- SD figure EV1-5/SD figure EV3/
- SD figure EV1-5/SD figure EV3/EV 3A/
- SD figure EV1-5/SD figure EV3/EV 3A/western FLAG INPUT.tif
- SD figure EV1-5/SD figure EV3/EV 3A/western FLAG IP.tif
- SD figure EV1-5/SD figure EV3/EV 3A/western OGT INPUT.tif
- SD figure EV1-5/SD figure EV3/EV 3A/western OGT IP.tif
- SD figure EV1-5/SD figure EV3/EV 3B/
- SD figure EV1-5/SD figure EV3/EV 3B/western FLAG INPUT.tif
- SD figure EV1-5/SD figure EV3/EV 3B/western FLAG IP.tif
- SD figure EV1-5/SD figure EV3/EV 3B/western FOXP1 INPUT.tif
- SD figure EV1-5/SD figure EV3/EV 3B/western FOXP1 IP.tif
- SD figure EV1-5/SD figure EV3/EV 3C/
- SD figure EV1-5/SD figure EV3/EV 3C/western FLAG.tif
- SD figure EV1-5/SD figure EV3/EV 3D/
- SD figure EV1-5/SD figure EV3/EV 3D/western FLAG INPUT.tif
- SD figure EV1-5/SD figure EV3/EV 3D/western FLAG IP.tif
- SD figure EV1-5/SD figure EV3/EV 3D/western GFP INPUT.tif
- SD figure EV1-5/SD figure EV3/EV 3D/western GFP IP.tif
- SD figure EV1-5/SD figure EV3/EV 3E/
- SD figure EV1-5/SD figure EV3/EV 3E/western FLAG.tif
- SD figure EV1-5/SD figure EV3/EV 3F/
- SD figure EV1-5/SD figure EV3/EV 3F/western ATR INPUT.tif
- SD figure EV1-5/SD figure EV3/EV 3F/western ATR IP.tif
- SD figure EV1-5/SD figure EV3/EV 3F/western FLAG INPUT.tif
- SD figure EV1-5/SD figure EV3/EV 3F/western FLAG IP.tif
- SD figure EV1-5/SD figure EV4/
- SD figure EV1-5/SD figure EV4/EV 4A/
- SD figure EV1-5/SD figure EV4/EV 4A/western CHK1 INPUT.tif
- SD figure EV1-5/SD figure EV4/EV 4A/western CHK1 IP.tif
- SD figure EV1-5/SD figure EV4/EV 4A/western FOXP1 INPUT.tif
- SD figure EV1-5/SD figure EV4/EV 4A/western FOXP1 IP.tif
- SD figure EV1-5/SD figure EV4/EV 4A/western pCHK1S345.tif
- SD figure EV1-5/SD figure EV4/EV 4C/
- SD figure EV1-5/SD figure EV4/EV 4C/western CHK1.tif
- SD figure EV1-5/SD figure EV4/EV 4C/western FOXP1.tif
- SD figure EV1-5/SD figure EV4/EV 4C/western Thiophosphate ester.tif
- SD figure EV1-5/SD figure EV4/EV 4D/
- SD figure EV1-5/SD figure EV4/EV 4D/western CHK1.tif
- SD figure EV1-5/SD figure EV4/EV 4D/western FOXP1.tif
- SD figure EV1-5/SD figure EV4/EV 4D/western Thiophosphate ester.tif
- SD figure EV1-5/SD figure EV4/EV 4E/
- SD figure EV1-5/SD figure EV4/EV 4E/western FLAG.tif
- SD figure EV1-5/SD figure EV4/EV 4E/western pFOXP1S396.tif
- SD figure EV1-5/SD figure EV4/EV 4F/
- SD figure EV1-5/SD figure EV4/EV 4F/western FLAG.tif
- SD figure EV1-5/SD figure EV4/EV 4G/
- SD figure EV1-5/SD figure EV4/EV 4G/western Actin.tif
- SD figure EV1-5/SD figure EV4/EV 4G/western CHK1.tif
- SD figure EV1-5/SD figure EV4/EV 4G/western FOXP1.tif
- SD figure EV1-5/SD figure EV4/EV 4G/western pCHK1S345.tif
- SD figure EV1-5/SD figure EV4/EV 4H/
- SD figure EV1-5/SD figure EV4/EV 4H/western ATR INPUT.tif
- SD figure EV1-5/SD figure EV4/EV 4H/western ATR pull-down.tif
- SD figure EV1-5/SD figure EV4/EV 4H/western GST.tif
- SD figure EV1-5/SD figure EV4/EV 4H/western pFOXP1S396.tif
- SD figure EV1-5/SD figure EV5/
- SD figure EV1-5/SD figure EV5/EV 5A/
- SD figure EV1-5/SD figure EV5/EV 5A/image R465G DAPI.tif
- SD figure EV1-5/SD figure EV5/EV 5A/image R465G FLAG.tif
- SD figure EV1-5/SD figure EV5/EV 5A/image R465G Merge.tif
- SD figure EV1-5/SD figure EV5/EV 5A/image R465T DAPI.tif
- SD figure EV1-5/SD figure EV5/EV 5A/image R465T FLAG.tif
- SD figure EV1-5/SD figure EV5/EV 5A/image R465T Merge.tif
- SD figure EV1-5/SD figure EV5/EV 5A/image R514C DAPI.tif
- SD figure EV1-5/SD figure EV5/EV 5A/image R514C FLAG.tif
- SD figure EV1-5/SD figure EV5/EV 5A/image R514C Merge.tif
- SD figure EV1-5/SD figure EV5/EV 5A/image R514H DAPI.tif
- SD figure EV1-5/SD figure EV5/EV 5A/image R514H FLAG.tif
- SD figure EV1-5/SD figure EV5/EV 5A/image R514H Merge.tif
- SD figure EV1-5/SD figure EV5/EV 5A/image WT DAPI.tif
- SD figure EV1-5/SD figure EV5/EV 5A/image WT FLAG.tif
- SD figure EV1-5/SD figure EV5/EV 5A/image WT Merge.tif
- SD figure EV1-5/SD figure EV5/EV 5B/
- SD figure EV1-5/SD figure EV5/EV 5B/western FLAG CF.tif
- SD figure EV1-5/SD figure EV5/EV 5B/western FLAG WCL.tif
- SD figure EV1-5/SD figure EV5/EV 5C/
- SD figure EV1-5/SD figure EV5/EV 5C/western FLAG.tif
- SD figure EV1-5/SD figure EV5/EV 5C/western O-GlcNAc.tif
- SD figure EV1-5/SD figure EV5/EV 5D/
- SD figure EV1-5/SD figure EV5/EV 5D/western ATR INPUT.tif
- SD figure EV1-5/SD figure EV5/EV 5D/western ATR IP.tif
- SD figure EV1-5/SD figure EV5/EV 5D/western FLAG INPUT.tif
- SD figure EV1-5/SD figure EV5/EV 5D/western FLAG IP.tif
- SD figure EV1-5/SD figure EV5/EV 5D/western HA INPUT.tif
- SD figure EV1-5/SD figure EV5/EV 5D/western HA IP.tif
- SD figure EV1-5/SD figure EV5/EV 5E/
- SD figure EV1-5/SD figure EV5/EV 5E/percentage of S phase distribution.xlsx
- SD figure EV1-5/SD figure EV5/EV 5E/western Actin.tif
- SD figure EV1-5/SD figure EV5/EV 5E/western FOXP1.tif
- SD figure EV1-5/SD figure EV5/EV 5F/
- SD figure EV1-5/SD figure EV5/EV 5F/Ratio.xlsx
