# Supplementary material for: FOXP1 phosphorylation antagonizes its O-GlcNAcylation in regulating ATR activation in response to replication stress
Source: EMBO J. 2024 Dec 2;44(2):457–83. doi: 10.1038/s44318-024-00323-x (PMC11729909; doi:10.1038/s44318-024-00323-x)
Supplement: Supplementary file 9 — Figure EV1-5 Source Data [file 44318_2024_323_MOESM9_ESM.zip › SD figure EV1-5/SD figure EV1/EV 1D/Ratio.xlsx]

## Sheet: Sheet1
mean ratio IdU/CldU
	replicate 1	replicate 2	replicate 3
siNC	0.9247	0.8857	0.851
siFOXP1-1	0.6125	0.6254	0.5756
siFOXP1-2	0.6577	0.6002	0.5783
Ratio IdU/CldU
replicate 1						replicate 2						replicate 3
siNC	siFOXP1-1	siFOXP1-2				siNC	siFOXP1-1	siFOXP1-2				siNC	siFOXP1-1	siFOXP1-2
0.338028	0.214286	0.2625				0.343259	0.214557	0.175022				0.294348	0.276116	0.209834
0.342105	0.215827	0.267327				0.357882	0.22188	0.20194				0.374386	0.278682	0.211986
0.376471	0.217742	0.2749				0.428746	0.243776	0.226804				0.411402	0.29901	0.260013
0.384615	0.223	0.279661				0.42909	0.247844	0.247698				0.423373	0.301427	0.262041
0.423469	0.247059	0.282258				0.457275	0.281031	0.256913				0.432248	0.30598	0.26476
0.428571	0.256705	0.288889				0.468805	0.283784	0.262117				0.433718	0.310663	0.272358
0.447619	0.269663	0.290541				0.471291	0.312069	0.284247				0.45862	0.311572	0.279172
0.448598	0.277228	0.296703				0.495248	0.343589	0.284974				0.4651	0.331183	0.281407
0.470588	0.27957	0.306358				0.512172	0.344149	0.301286				0.473017	0.342105	0.284228
0.527027	0.292035	0.307692				0.52826	0.347691	0.331927				0.505857	0.35069	0.28742
0.537815	0.298701	0.314496				0.536414	0.355029	0.346604				0.528848	0.354416	0.295912
0.538462	0.310811	0.316547				0.538036	0.364285	0.355004				0.529238	0.360902	0.313034
0.538462	0.313253	0.325967				0.543979	0.365043	0.357944				0.529877	0.363962	0.332717
0.548387	0.317308	0.330275				0.54621	0.381133	0.361403				0.529917	0.364677	0.355011
0.556452	0.323232	0.346405				0.546299	0.389243	0.361654				0.531719	0.365995	0.360632
0.55914	0.324176	0.352941				0.563831	0.390034	0.384185				0.542095	0.371147	0.363646
0.567164	0.327935	0.361111				0.565299	0.392587	0.38445				0.548578	0.375242	0.363961
0.579832	0.330579	0.36612				0.580597	0.396503	0.393418				0.555928	0.376998	0.37054
0.6	0.336207	0.367925				0.59107	0.403604	0.395669				0.566243	0.384732	0.387973
0.607143	0.337349	0.368421				0.601106	0.413689	0.397938				0.570152	0.386005	0.399334
0.614815	0.34	0.373494				0.605042	0.418551	0.399837				0.570984	0.39121	0.401589
0.615385	0.350365	0.375				0.624481	0.419637	0.428034				0.580377	0.393872	0.404347
0.618557	0.350649	0.375				0.62886	0.420034	0.429094				0.601401	0.394802	0.407944
0.621622	0.35102	0.376471				0.630479	0.421209	0.429577				0.60202	0.397832	0.41618
0.623377	0.353448	0.378151				0.633224	0.421381	0.432258				0.605781	0.398681	0.418045
0.627119	0.365325	0.386905				0.635996	0.426655	0.437009				0.606841	0.404267	0.423646
0.636364	0.366834	0.387097				0.640343	0.435306	0.439481				0.608647	0.408203	0.424935
0.66129	0.37069	0.404				0.652863	0.437641	0.439549				0.612164	0.414871	0.42644
0.661765	0.371134	0.409639				0.65827	0.437966	0.43979				0.612553	0.416901	0.4272
0.674699	0.375	0.414226				0.679078	0.441573	0.44043				0.620466	0.419752	0.433538
0.678571	0.377224	0.419355				0.679779	0.443795	0.444108				0.624776	0.425326	0.436742
0.682692	0.377358	0.41958				0.681994	0.448639	0.448944				0.629436	0.430769	0.44226
0.685714	0.378947	0.428571				0.693509	0.452992	0.449132				0.631084	0.432569	0.443396
0.688172	0.384615	0.435185				0.698809	0.454723	0.449988				0.632001	0.433392	0.449588
0.697479	0.384615	0.438462				0.704046	0.45857	0.453745				0.633797	0.434483	0.450658
0.698413	0.38835	0.440594				0.705227	0.462733	0.456195				0.637679	0.435263	0.455009
0.7	0.38961	0.44086				0.716121	0.468446	0.456968				0.639207	0.441029	0.46149
0.715278	0.392593	0.441176				0.72371	0.471632	0.457507				0.642182	0.445302	0.462415
0.721154	0.402985	0.442623				0.728238	0.472011	0.472712				0.646635	0.450213	0.465889
0.722222	0.414634	0.443038				0.736107	0.473847	0.477728				0.646762	0.452769	0.466905
0.725	0.418803	0.447761				0.746429	0.47466	0.481122				0.649698	0.455758	0.468293
0.725	0.419118	0.448276				0.751134	0.478881	0.482392				0.659515	0.459003	0.468363
0.726316	0.426829	0.454545				0.760148	0.480859	0.484833				0.663133	0.459199	0.472843
0.735955	0.428571	0.46				0.771393	0.482636	0.4889				0.667923	0.45954	0.474147
0.744318	0.428571	0.472222				0.774907	0.486041	0.490449				0.676463	0.466814	0.474504
0.757895	0.428571	0.472603				0.77772	0.491069	0.492022				0.676905	0.475059	0.478024
0.759036	0.434783	0.473118				0.777749	0.493964	0.493199				0.678221	0.479025	0.479299
0.759494	0.435583	0.483333				0.778202	0.49476	0.498983				0.682482	0.484585	0.483757
0.765625	0.437956	0.485437				0.779157	0.498083	0.499375				0.692188	0.486878	0.487587
0.767442	0.438596	0.489899				0.780522	0.501012	0.503292				0.697843	0.487988	0.492079
0.777778	0.442748	0.491071				0.78437	0.503218	0.503681				0.70777	0.489502	0.493152
0.786408	0.444444	0.495868				0.785714	0.503396	0.503893				0.713831	0.493353	0.498741
0.789809	0.445161	0.5				0.788319	0.512089	0.503948				0.716365	0.49863	0.500058
0.790698	0.449541	0.5				0.790436	0.528634	0.503961				0.721587	0.503991	0.50132
0.79085	0.454545	0.50838				0.797975	0.534547	0.504789				0.722095	0.506177	0.50586
0.791209	0.459016	0.508621				0.80054	0.535254	0.519542				0.722965	0.512195	0.505993
0.795455	0.464286	0.515924				0.802402	0.536805	0.525466				0.723531	0.513498	0.509967
0.796875	0.464789	0.52027				0.80345	0.538154	0.528433				0.724632	0.517727	0.510692
0.8	0.466216	0.522581				0.803738	0.541528	0.53135				0.727199	0.518496	0.514782
0.808511	0.467836	0.526596				0.805415	0.542785	0.531482				0.727462	0.522578	0.515358
0.809524	0.485294	0.527778				0.809001	0.544629	0.531996				0.73872	0.522753	0.518822
0.82069	0.487179	0.529101				0.81054	0.548048	0.540731				0.744738	0.523654	0.520603
0.823529	0.487395	0.530864				0.817157	0.549615	0.541297				0.750974	0.525263	0.520623
0.825175	0.488372	0.535294				0.820738	0.550631	0.546078				0.755887	0.526338	0.520997
0.826087	0.498208	0.549738				0.824925	0.55681	0.552158				0.757924	0.529185	0.521624
0.83	0.507317	0.550562				0.830213	0.560378	0.55356				0.761869	0.531891	0.525915
0.831169	0.511811	0.554217				0.832099	0.560446	0.556602				0.764144	0.535372	0.52817
0.831579	0.513889	0.557692				0.836288	0.56575	0.556683				0.765503	0.537651	0.529534
0.844156	0.517241	0.559524				0.838835	0.565923	0.557663				0.778141	0.542326	0.529753
0.844828	0.526012	0.566176				0.839156	0.568614	0.55987				0.780697	0.542781	0.532852
0.848214	0.530864	0.573333				0.842407	0.573256	0.560385				0.781341	0.543213	0.533508
0.849558	0.546218	0.579545				0.843014	0.580385	0.561528				0.783613	0.546976	0.535237
0.851852	0.546448	0.579592				0.843341	0.581624	0.562458				0.784725	0.548036	0.535441
0.853448	0.549223	0.581967				0.845651	0.584019	0.565529				0.786968	0.548664	0.536684
0.855172	0.553957	0.583942				0.854949	0.584531	0.567527				0.787535	0.549435	0.537571
0.856209	0.556338	0.584475				0.861894	0.585947	0.571251				0.792624	0.550451	0.541168
0.857143	0.558824	0.595331				0.862914	0.586269	0.574654				0.793519	0.551002	0.542752
0.858586	0.560345	0.598901				0.877058	0.589057	0.576567				0.794236	0.556142	0.543104
0.860465	0.560345	0.601036				0.880016	0.591735	0.583168				0.796977	0.557615	0.543214
0.861314	0.5625	0.603659				0.881504	0.592455	0.586011				0.808098	0.562399	0.543284
0.867925	0.56701	0.605839				0.883341	0.608594	0.588354				0.813953	0.562687	0.54501
0.874016	0.57672	0.610063				0.887784	0.608754	0.591829				0.815234	0.565226	0.554209
0.877551	0.58042	0.6125				0.887894	0.609351	0.591942				0.817462	0.567046	0.554885
0.877551	0.580645	0.615385				0.895481	0.611246	0.59503				0.81948	0.56744	0.556407
0.887324	0.592437	0.616822				0.904463	0.611558	0.605587				0.825888	0.569176	0.5638
0.888199	0.59322	0.619835				0.914499	0.611792	0.606378				0.831077	0.570136	0.570109
0.893333	0.59375	0.620253				0.917267	0.621659	0.606415				0.835002	0.574112	0.578375
0.9	0.597938	0.633333				0.920079	0.62349	0.60834				0.835083	0.581222	0.578644
0.901639	0.6	0.638889				0.921954	0.624631	0.610815				0.842484	0.582488	0.579439
0.909836	0.60396	0.648649				0.92444	0.627297	0.613693				0.853741	0.595406	0.581305
0.923913	0.609756	0.65				0.926196	0.631607	0.614065				0.854206	0.598011	0.581874
0.931034	0.610738	0.653333				0.926298	0.636544	0.619089				0.861166	0.598536	0.585608
0.943089	0.612121	0.654867				0.933467	0.638534	0.62109				0.867638	0.601961	0.589847
0.944444	0.612903	0.656				0.934383	0.641895	0.622957				0.869321	0.602662	0.593516
0.94898	0.615023	0.657277				0.934933	0.643517	0.631789				0.872375	0.606602	0.594413
0.95	0.615385	0.659091				0.940859	0.644521	0.637037				0.872892	0.60847	0.594729
0.951807	0.626667	0.663366				0.945215	0.646709	0.638386				0.873368	0.609083	0.59606
0.954545	0.633803	0.663793				0.948651	0.651113	0.643754				0.87987	0.610581	0.601151
0.960526	0.637681	0.664				0.957905	0.651776	0.644112				0.891215	0.612056	0.608619
0.961111	0.637681	0.66443				0.958315	0.65546	0.647999				0.891813	0.612162	0.610328
0.962025	0.638418	0.666667				0.958491	0.661486	0.652372				0.895299	0.619273	0.612504
0.970588	0.659091	0.668874				0.958603	0.664817	0.652617				0.895775	0.621968	0.614311
0.972028	0.659686	0.68				0.959134	0.666196	0.653111				0.898278	0.626651	0.614424
0.977778	0.671533	0.683761				0.960529	0.666289	0.653338				0.901378	0.626741	0.61447
0.977941	0.673684	0.684932				0.96983	0.671037	0.653983				0.904184	0.629067	0.614505
0.978495	0.674074	0.687151				0.970535	0.672423	0.658925				0.907584	0.634703	0.619017
0.979381	0.68254	0.698925				0.973343	0.67877	0.660541				0.90886	0.636486	0.625939
0.982456	0.6875	0.7				0.974	0.684191	0.661253				0.913621	0.63879	0.635485
0.982456	0.690265	0.701031				0.975904	0.68604	0.661481				0.914512	0.639105	0.644531
0.984127	0.692308	0.722222				0.976842	0.6873	0.661571				0.922216	0.640822	0.647275
0.986486	0.692308	0.727273				0.979142	0.68819	0.665534				0.924571	0.648021	0.650382
0.99187	0.692771	0.732759				0.980614	0.690476	0.671512				0.926631	0.651879	0.650642
1	0.700935	0.73399				0.981056	0.691904	0.671801				0.943062	0.652155	0.652492
1	0.708738	0.73516				0.985273	0.696023	0.678674				0.946247	0.652302	0.65411
1.0082	0.70922	0.735849				0.988047	0.697306	0.682896				0.956526	0.65444	0.656806
1.01316	0.714286	0.740741				0.989949	0.700503	0.685239				0.961946	0.664067	0.657895
1.01818	0.716418	0.741379				0.999745	0.706695	0.688118				0.964292	0.664249	0.663948
1.01974	0.72	0.75				1	0.714896	0.691453				0.965511	0.666667	0.665666
1.02752	0.72549	0.753425				1.00532	0.715517	0.693776				0.973451	0.66767	0.666939
1.03333	0.725926	0.764706				1.00654	0.717848	0.694881				0.976422	0.667765	0.674949
1.0339	0.730994	0.769784				1.02151	0.72706	0.694964				0.978526	0.67107	0.676968
1.03817	0.735849	0.77037				1.0298	0.72822	0.709146				0.97967	0.671648	0.677159
1.03846	0.738636	0.775281				1.03154	0.728431	0.710838				0.988323	0.673574	0.679787
1.04255	0.73913	0.786408				1.04106	0.732218	0.711604				1.00696	0.677709	0.687781
1.05825	0.744	0.787234				1.05727	0.734034	0.721302				1.01017	0.686841	0.689576
1.0597	0.747126	0.790698				1.06102	0.736269	0.728705				1.0145	0.687762	0.705765
1.06122	0.751724	0.793814				1.06395	0.736373	0.732698				1.02021	0.688957	0.71225
1.06329	0.755682	0.794118				1.06564	0.736852	0.743371				1.02844	0.688991	0.727129
1.06522	0.758929	0.797753				1.07016	0.747228	0.751012				1.03002	0.691799	0.735976
1.06863	0.77037	0.803922				1.07382	0.747918	0.766399				1.03858	0.695098	0.738241
1.07812	0.776398	0.808696				1.07892	0.75079	0.766745				1.03948	0.700394	0.756984
1.09302	0.78125	0.8125				1.08363	0.754148	0.768187				1.04566	0.708107	0.757521
1.09722	0.787611	0.81875				1.09006	0.760715	0.772417				1.07283	0.714506	0.758859
1.10256	0.78836	0.823529				1.0907	0.760906	0.776338				1.08175	0.724102	0.774461
1.11702	0.797203	0.825503				1.09813	0.779097	0.776607				1.08973	0.732099	0.782867
1.11828	0.798319	0.831081				1.10254	0.7825	0.801357				1.10253	0.732564	0.783359
1.12963	0.801653	0.833333				1.10293	0.794811	0.812527				1.11205	0.73466	0.789139
1.13333	0.802632	0.835052				1.10871	0.816597	0.81274				1.12718	0.736799	0.802756
1.13636	0.803738	0.837398				1.11051	0.818952	0.812841				1.14267	0.741489	0.829849
1.14286	0.818182	0.838983				1.11495	0.827974	0.816962				1.14341	0.743076	0.839608
1.14545	0.828571	0.839286				1.11803	0.830455	0.818004				1.1575	0.746501	0.847792
1.14545	0.835294	0.848485				1.12852	0.832993	0.823647				1.15884	0.787491	0.850015
1.14773	0.836478	0.856115				1.12864	0.836219	0.826881				1.16678	0.801912	0.860637
1.15385	0.841808	0.86087				1.13082	0.841808	0.830196				1.20389	0.814117	0.865883
1.15454	0.853211	0.861789				1.13256	0.842795	0.832646				1.25911	0.821273	0.871812
1.17476	0.857143	0.865979				1.14329	0.843419	0.839484				1.28916	0.825589	0.885764
1.20588	0.867052	0.882051				1.15625	0.845762	0.846074				1.32776	0.828334	0.901682
1.21839	0.872093	0.882353				1.15639	0.853581	0.852773				1.33408	0.831859	0.903016
1.2243	0.873418	0.891304				1.16686	0.856188	0.857178				1.34491	0.857834	0.910548
1.22535	0.876923	0.891667				1.1723	0.856211	0.868872				1.34673	0.86561	0.930305
1.22785	0.879518	0.895105				1.18347	0.868029	0.897462				1.3539	0.869171	0.948934
1.23333	0.885246	0.901163				1.18758	0.868958	0.907705				1.36364	0.877151	0.974364
1.25	0.885965	0.909091				1.1905	0.891328	0.923162				1.41576	0.892519	0.980001
1.25	0.885965	0.909091				1.22448	0.898546	0.930733				1.45175	0.898807	1.00664
1.25	0.897436	0.909836				1.22954	0.902016	0.936158				1.50615	0.93793	1.02013
1.25397	0.920354	0.915094				1.23883	0.9096	0.960386				1.54324	0.949695	1.14551
1.28169	0.936842	0.920792				1.26102	0.910109	0.979567				1.58695	1.05239	1.18562
1.28788	0.941176	0.931429				1.26208	0.913953	1.03957				1.59614	1.05929
1.2963	0.971429	0.936937				1.27807	0.920201	1.0498				1.75718	1.15369
1.30556	0.977444	0.941176				1.29683	0.920654	1.08547				1.77696
1.31111	0.984848	0.947368				1.35581	0.931813	1.1417
1.31169	0.986111	0.952381				1.35961	0.960316
1.31214	0.990909	0.965517				1.36469	0.969058
1.31818	1.02256	0.97				1.75591	0.986396
1.34091	1.05333	0.984962					0.989542
1.34247	1.09524	0.991453					1.03238
1.36364	1.09702	1					1.03373
1.38017	1.10959	1.04505					1.06066
1.38461	1.19658	1.075					1.07162
1.41758	1.1978	1.08421					1.11512
1.42593	1.46154	1.09211
1.42675	1.46269	1.10843
1.42708		1.15423
1.42857		1.20183
1.52632		1.27848
1.55128		1.37931
1.67925		1.40385
		1.67273
