# Supplementary material for: FOXP1 phosphorylation antagonizes its O-GlcNAcylation in regulating ATR activation in response to replication stress
Source: EMBO J. 2024 Dec 2;44(2):457–83. doi: 10.1038/s44318-024-00323-x (PMC11729909; doi:10.1038/s44318-024-00323-x)
Supplement: Supplementary file 9 — Figure EV1-5 Source Data [file 44318_2024_323_MOESM9_ESM.zip › SD figure EV1-5/SD figure EV1/EV 1F/percentage of S phase population.xlsx]

## Sheet: Sheet1
S phase population (%)
	siNC				siFOXP1-1				siFOXP1-2
CON	28.8	28.9	29.1		29.4	28.8	26.6		28.3	27.2	28
CPT	54	49.5	54.8		43.9	41.7	41.5		41.3	40.7	39.2
