# Supplementary material for: FOXP1 phosphorylation antagonizes its O-GlcNAcylation in regulating ATR activation in response to replication stress
Source: EMBO J. 2024 Dec 2;44(2):457–83. doi: 10.1038/s44318-024-00323-x (PMC11729909; doi:10.1038/s44318-024-00323-x)
Supplement: Supplementary file 9 — Figure EV1-5 Source Data [file 44318_2024_323_MOESM9_ESM.zip › SD figure EV1-5/SD figure EV1/EV 1H/IdU length - column.xlsx]

## Sheet: Sheet1
mean IdU length
		siNC	siFOXP1-1	siFOXP1-2
	replicate 1	6.651	6.756	6.607
	replicate 2	6.753	6.818	6.446
	replicate 3	6.66	6.529	6.781
replicate 1						replicate 2						replicate 3
siNC	siFOXP1-1	siFOXP1-2				siNC	siFOXP1-1	siFOXP1-2				siNC	siFOXP1-1	siFOXP1-2
2.933	3.462	3.393				2.15103	3.2092	2.72107				2.80149	2.79423	3.2226
3.455	3.605	3.774				2.5472	3.25823	3.32689				3.1266	3.01699	3.35584
3.502	3.878	3.875				2.68195	3.36113	3.44822				3.28239	3.20815	3.415
3.532	3.945	3.915				2.98059	3.37159	3.46182				3.44293	3.29738	3.88571
3.576	4.273	4.044				3.2092	3.44396	3.47198				3.45472	3.44546	3.9619
3.598	4.325	4.173				3.21925	3.7851	3.59168				3.57771	3.51551	3.96483
3.615	4.338	4.291				3.41399	3.79285	3.75785				3.59632	3.62205	3.99255
3.774	4.359	4.629				3.57611	3.84054	3.87479				3.69667	3.73333	4.09295
3.925	4.444	4.677				3.59168	3.94462	4.00005				3.77124	3.78276	4.16825
4.013	4.447	4.684				3.71701	3.94983	4.08502				3.87925	3.93249	4.19117
4.033	4.447	4.721				3.73591	3.96837	4.1753				3.92214	3.95971	4.42167
4.061	4.447	4.727				3.77422	4.00958	4.29385				3.95164	4.04097	4.64762
4.17	4.47	4.828				3.81754	4.09579	4.30819				3.98673	4.11429	4.6576
4.183	4.477	4.857				3.82982	4.19214	4.34618				4.00417	4.11711	4.6576
4.228	4.513	4.857				3.84817	4.28906	4.35698				4.0696	4.16338	4.86009
4.325	4.608	4.877				3.86796	4.29498	4.38853				4.14871	4.25167	5.03146
4.373	4.674	4.888				4.05255	4.30819	4.44437				4.16547	4.26667	5.03607
4.387	4.717	4.914				4.08502	4.42915	4.44437				4.24826	4.26667	5.04471
4.403	4.944	4.944				4.21519	4.5236	4.44437				4.31785	4.27278	5.05678
4.44	4.981	4.996				4.22632	4.57201	4.45822				4.33215	4.27754	5.22613
4.458	5.063	5.01				4.25056	4.60337	4.46912				4.42167	4.28364	5.26101
4.463	5.148	5.072				4.29385	4.66104	4.57201				4.4374	4.28973	5.27093
4.553	5.162	5.134				4.32451	4.66167	4.58355				4.45893	4.40391	5.35993
4.557	5.162	5.134				4.42318	4.80545	4.64653				4.58791	4.41905	5.42239
4.614	5.223	5.134				4.43054	4.82751	4.68868				4.61251	4.57143	5.44581
4.614	5.32	5.134				4.47662	4.89034	4.75335				4.71274	4.57397	5.5179
4.729	5.38	5.168				4.49756	4.91908	4.78413				4.79758	4.57714	5.52841
4.737	5.38	5.204				4.58355	4.93338	4.82812				4.87857	4.58727	5.54937
4.771	5.381	5.209				4.67425	4.98076	4.82994				4.89579	4.59584	5.55564
4.781	5.391	5.213				4.68429	4.98076	4.86808				4.95238	4.62257	5.56191
4.828	5.391	5.223				4.75829	4.99547	4.89574				4.96701	4.63449	5.58395
4.871	5.392	5.418				4.78106	5.016	4.9528				4.98102	4.63449	5.59597
4.874	5.428	5.454				4.79884	5.02828	4.95709				5.03376	4.69793	5.61385
4.887	5.47	5.47				4.88794	5.06029	4.98076				5.04471	4.81208	5.63655
4.92	5.517	5.502				4.92385	5.06261	5.00956				5.06595	4.81509	5.66326
4.996	5.531	5.517				4.98606	5.21064	5.00956				5.08749	4.91709	5.6647
5.011	5.538	5.519				5.02302	5.27838	5.08864				5.15693	4.95791	5.83143
5.113	5.581	5.519				5.08864	5.29115	5.17504				5.18319	4.96587	5.84337
5.211	5.588	5.531				5.22471	5.30113	5.18397				5.32244	4.97168	5.86667
5.216	5.593	5.545				5.37265	5.33646	5.20388				5.33333	4.97168	5.87112
5.225	5.594	5.596				5.38901	5.52566	5.21571				5.33333	5.05907	5.87112
5.278	5.636	5.6				5.41944	5.54316	5.22246				5.37723	5.08425	5.89086
5.314	5.706	5.652				5.47495	5.54952	5.22246				5.39717	5.09281	5.89628
5.323	5.712	5.669				5.53044	5.58958	5.2449				5.45441	5.18095	5.93406
5.347	5.722	5.673				5.54316	5.78826	5.25608				5.49945	5.18599	5.98859
5.347	5.733	5.679				5.57011	5.80194	5.26668				5.55564	5.23279	5.99973
5.366	5.745	5.683				5.57854	5.80194	5.27838				5.65922	5.23279	6.03109
5.389	5.76	5.696				5.65693	5.80396	5.27838				5.6735	5.32516	6.03254
5.39	5.763	5.772				5.69572	5.86635	5.33646				5.67964	5.33333	6.04263
5.408	5.772	5.792				5.72194	5.86635	5.39065				5.71429	5.33333	6.08094
5.457	5.788	5.798				5.80851	5.91817	5.41944				5.73052	5.33333	6.09741
5.486	5.792	5.824				5.86034	5.936	5.42323				5.76888	5.33551	6.11853
5.501	5.873	5.9				5.87685	5.96117	5.5384				5.79248	5.39717	6.18318
5.517	5.884	5.902				5.89201	5.99702	5.60007				5.89825	5.42239	6.24762
5.52	5.902	5.905				5.90078	5.99702	5.61944				5.90218	5.43895	6.24955
5.538	5.941	5.913				5.90708	6.02291	5.62048				5.92721	5.456	6.25922
5.59	5.95	5.925				5.92091	6.13448	5.62048				5.94286	5.50116	6.29068
5.646	6.034	5.925				5.94045	6.13448	5.63509				5.96139	5.56138	6.31548
5.652	6.054	5.932				5.99702	6.17645	5.69572				5.96285	5.56191	6.32233
5.69	6.093	5.972				6.07726	6.18025	5.71219				5.96285	5.57025	6.33802
5.695	6.135	5.977				6.07726	6.20632	5.74703				5.9999	5.57025	6.4
5.747	6.148	5.997				6.19211	6.21105	5.77099				6.01084	5.65095	6.41133
5.802	6.15	5.997				6.20869	6.21861	5.80194				6.09952	5.69464	6.45464
5.809	6.169	5.997				6.23746	6.22993	5.8463				6.17594	5.72697	6.48828
5.848	6.209	6.083				6.25532	6.24937	5.88833				6.19771	5.73052	6.55238
5.865	6.214	6.093				6.26377	6.28529	5.89581				6.21968	5.76838	6.55238
5.896	6.219	6.112				6.28902	6.28529	5.90029				6.22388	5.76888	6.55282
5.9	6.226	6.112				6.29882	6.33415	5.90228				6.23266	5.77542	6.58059
5.961	6.226	6.116				6.29882	6.33971	5.94045				6.23879	5.82146	6.59597
6.116	6.264	6.116				6.29882	6.34526	5.99702				6.25505	5.86667	6.60576
6.228	6.291	6.15				6.33229	6.34526	5.99702				6.2939	5.86864	6.61736
6.232	6.361	6.207				6.33554	6.44989	6.07726				6.30173	5.89086	6.66482
6.264	6.364	6.207				6.41288	6.45353	6.08257				6.35814	5.9066	6.67917
6.273	6.451	6.305				6.45899	6.45353	6.0927				6.38593	5.94335	6.71385
6.285	6.459	6.35				6.47351	6.5133	6.13448				6.39334	6.04263	6.72594
6.301	6.459	6.437				6.53131	6.51871	6.13878				6.4	6.05798	6.73457
6.461	6.459	6.437				6.54612	6.52006	6.18025				6.43663	6.09952	6.76681
6.461	6.482	6.439				6.58859	6.58681	6.21436				6.51907	6.10285	6.77753
6.461	6.486	6.459				6.59394	6.63477	6.21861				6.52441	6.10285	6.78266
6.478	6.567	6.459				6.63123	6.64892	6.24499				6.53153	6.10713	6.81553
6.526	6.634	6.46				6.64362	6.6881	6.25187				6.55415	6.10713	6.81894
6.574	6.654	6.502				6.6736	6.72662	6.26377				6.55637	6.11283	6.86433
6.637	6.674	6.526				6.69073	6.84859	6.26377				6.55637	6.13369	6.87351
6.82	6.703	6.583				6.69936	6.85588	6.26377				6.57405	6.14267	6.87785
6.873	6.743	6.59				6.72793	6.85802	6.27439				6.68265	6.14267	6.89134
6.903	6.745	6.59				6.83486	6.89346	6.28529				6.73586	6.20707	6.94964
6.904	6.752	6.626				6.85802	6.89644	6.31139				6.82575	6.3091	6.95131
6.931	6.82	6.635				6.97475	6.93041	6.4385				6.93501	6.33527	6.99336
6.973	6.828	6.718				6.97685	6.97475	6.44397				6.97347	6.34626	7.0149
6.973	6.828	6.72				7.00709	6.98947	6.45353				6.99336	6.46498	7.03623
6.975	6.885	6.733				7.24238	6.99115	6.45899				7.0149	6.47619	7.05142
6.975	6.888	6.745				7.24724	7.00499	6.52591				7.0434	6.48143	7.08735
6.991	6.95	6.75				7.2521	7.05011	6.53897				7.11882	6.48291	7.08739
6.992	6.984	6.754				7.30011	7.06467	6.59171				7.13511	6.53686	7.0883
7.115	6.994	6.778				7.31979	7.09888	6.59171				7.16891	6.55415	7.13511
7.118	6.994	6.784				7.32821	7.0999	6.62592				7.18052	6.55419	7.16555
7.124	6.994	6.827				7.33382	7.13085	6.62592				7.20232	6.57405	7.17197
7.128	7.007	6.841				7.42374	7.13661	6.63477				7.20594	6.58816	7.18981
7.128	7.024	6.841				7.47183	7.15961	6.65377				7.25412	6.63732	7.20972
7.16	7.034	6.863				7.56554	7.19642	6.73796				7.27808	6.70476	7.25772
7.203	7.059	6.917				7.5702	7.20458	6.82153				7.29283	6.70513	7.29684
7.208	7.084	6.933				7.60502	7.22167	6.83486				7.34887	6.75694	7.31429
7.222	7.133	6.973				7.71806	7.24075	6.93041				7.46822	6.78095	7.3242
7.245	7.207	6.977				7.82535	7.24238	6.94779				7.47098	6.79164	7.33477
7.259	7.207	6.994				7.93011	7.26625	6.97938				7.48252	7.00714	7.34003
7.296	7.214	7.026				7.94597	7.38051	7.00709				7.52418	7.08739	7.36059
7.328	7.223	7.055				7.95926	7.42492	7.00709				7.54247	7.13511	7.3999
7.335	7.296	7.055				7.95926	7.45176	7.03343				7.61448	7.19573	7.42965
7.354	7.358	7.084				8.04913	7.47694	7.05264				7.62857	7.22662	7.46827
7.358	7.435	7.124				8.04913	7.48104	7.07712				7.64984	7.29561	7.47351
7.366	7.442	7.126				8.06298	7.51102	7.17395				7.74074	7.44721	7.48569
7.4	7.511	7.137				8.10112	7.51571	7.18694				7.77778	7.45221	7.50666
7.46	7.53	7.186				8.11849	7.51571	7.31217				7.79455	7.46667	7.61793
7.488	7.557	7.197				8.36605	7.52742	7.36258				7.84429	7.49809	7.63769
7.51	7.566	7.232				8.40282	7.52742	7.37931				7.85353	7.5124	7.67166
7.53	7.586	7.236				8.48106	7.55545	7.39521				7.85464	7.56134	7.67441
7.557	7.649	7.328				8.59898	7.55972	7.50985				7.91311	7.62057	7.69524
7.562	7.664	7.356				8.64902	7.5702	7.61698				7.95585	7.62057	7.69524
7.614	7.75	7.36				8.65343	7.58647	7.61698				7.96107	7.62247	7.69675
7.695	7.758	7.363				8.66564	7.60888	7.67495				7.99886	7.62514	7.70119
7.743	7.825	7.403				8.67004	7.76017	7.70093				8.0058	7.64984	7.70579
7.812	7.864	7.471				8.70485	7.7851	7.74881				8.00906	7.74936	7.71226
7.83	7.896	7.481				8.9263	7.7851	7.80995				8.00906	7.77292	7.85686
7.836	7.911	7.51				8.9814	7.80544	7.82985				8.03193	7.80162	7.9253
7.864	7.965	7.511				9.03322	7.81934	7.88924				8.09916	7.84429	8.04089
7.92	7.992	7.512				9.06793	7.86016	7.9297				8.1367	8.00145	8.0708
7.923	8.098	7.516				9.30507	7.97401	7.95974				8.17371	8.00906	8.15808
8.047	8.117	7.541				9.35259	8.05423	7.97989				8.30476	8.09235	8.16981
8.092	8.199	7.567				9.44225	8.07535	7.99349				8.43274	8.18401	8.18228
8.208	8.457	7.816				9.59792	8.08697	7.999				8.46915	8.19535	8.25463
8.237	8.583	7.823				9.6699	8.12753	8.02575				8.57033	8.26167	8.28609
8.327	8.676	8				9.70838	8.1905	8.0411				8.58475	8.38649	8.38961
8.347	8.744	8.064				9.77468	8.2633	8.11079				8.61517	8.38649	8.39838
8.361	8.777	8.069				9.94677	8.31113	8.13006				8.63075	8.44856	8.40377
8.379	8.839	8.09				9.95946	8.35376	8.19086				8.64485	8.53469	8.40896
8.389	8.96	8.09				10.0086	8.39478	8.23661				8.65171	8.54183	8.49444
8.481	9.106	8.163				10.01	8.6099	8.26898				8.68711	8.56624	8.52339
8.555	9.201	8.208				10.0402	8.61731	8.27076				8.87382	8.69106	8.53469
8.583	9.277	8.213				10.1081	8.64913	8.32701				8.90864	8.72372	8.54998
8.583	9.353	8.327				10.3458	8.72372	8.35235				8.94387	8.75097	8.70207
8.585	9.411	8.627				10.4204	8.73851	8.43768				9.04551	8.89793	8.71398
8.62	9.427	8.727				10.4822	8.74389	8.45333				9.12982	9.21905	8.98143
8.651	9.885	8.727				10.6454	8.77205	8.66937				9.17107	9.76718	9.01916
8.671	10.469	8.736				10.6963	8.80011	8.74086				9.17525	10.0363	9.03106
8.773	10.582	8.761				10.778	8.80785	8.74389				9.21527	10.0675	9.09862
8.936	10.599	8.982				10.8001	8.89402	8.75194				9.23509	10.1415	9.22031
9.272	10.747	9.234				10.9708	8.91941	8.75362				9.37483	10.1582	9.33201
9.288	11.121	9.288				11.2067	9.05108	8.83208				9.40358	10.4047	9.39105
9.4	11.275	9.311				11.5542	9.06476	9.12667				9.55771	10.5343	9.4553
9.449	13.038	9.318				13.3808	9.08282	9.17817				9.59214	10.961	9.78811
9.503	13.567	9.38					9.13792	9.18119				9.62444	11.0192	10.3714
9.505	13.734	9.527					9.13921	9.53692				9.7357	11.0605	10.56
9.549		9.964					9.18503	10.1101				9.75357	11.3873	10.6691
9.655		10.192					9.31906	10.2055				9.85942	11.4905	11.8475
9.966		10.318					9.41984	10.4362				9.93461	11.5088
9.973		11.125					9.45344	10.5073				10.3577	11.6012
9.991		11.294					9.47949	10.6743				10.8486	11.7751
10.144		13.481					9.67961	10.9394				14.0728	12.4437
10.265							9.6884	11.1109					14.1816
10.503							10.1206	11.4667
10.539							10.2477
10.656							10.3585
11.259							10.3594
13.567							11.197
							11.6072
							12.5902
							13.26
