# Supplementary material for: FOXP1 phosphorylation antagonizes its O-GlcNAcylation in regulating ATR activation in response to replication stress
Source: EMBO J. 2024 Dec 2;44(2):457–83. doi: 10.1038/s44318-024-00323-x (PMC11729909; doi:10.1038/s44318-024-00323-x)
Supplement: Supplementary file 9 — Figure EV1-5 Source Data [file 44318_2024_323_MOESM9_ESM.zip › SD figure EV1-5/SD figure EV1/EV 1H/IdU length - scatter plot.xlsx]

## Sheet: Sheet1
IdU length (μm)
siNC	siFOXP1-1	siFOXP1-2
2.933	3.462	3.393
3.455	3.605	3.774
3.502	3.878	3.875
3.532	3.945	3.915
3.576	4.273	4.044
3.598	4.325	4.173
3.615	4.338	4.291
3.774	4.359	4.629
3.925	4.444	4.677
4.013	4.447	4.684
4.033	4.447	4.721
4.061	4.447	4.727
4.17	4.47	4.828
4.183	4.477	4.857
4.228	4.513	4.857
4.325	4.608	4.877
4.373	4.674	4.888
4.387	4.717	4.914
4.403	4.944	4.944
4.44	4.981	4.996
4.458	5.063	5.01
4.463	5.148	5.072
4.553	5.162	5.134
4.557	5.162	5.134
4.614	5.223	5.134
4.614	5.32	5.134
4.729	5.38	5.168
4.737	5.38	5.204
4.771	5.381	5.209
4.781	5.391	5.213
4.828	5.391	5.223
4.871	5.392	5.418
4.874	5.428	5.454
4.887	5.47	5.47
4.92	5.517	5.502
4.996	5.531	5.517
5.011	5.538	5.519
5.113	5.581	5.519
5.211	5.588	5.531
5.216	5.593	5.545
5.225	5.594	5.596
5.278	5.636	5.6
5.314	5.706	5.652
5.323	5.712	5.669
5.347	5.722	5.673
5.347	5.733	5.679
5.366	5.745	5.683
5.389	5.76	5.696
5.39	5.763	5.772
5.408	5.772	5.792
5.457	5.788	5.798
5.486	5.792	5.824
5.501	5.873	5.9
5.517	5.884	5.902
5.52	5.902	5.905
5.538	5.941	5.913
5.59	5.95	5.925
5.646	6.034	5.925
5.652	6.054	5.932
5.69	6.093	5.972
5.695	6.135	5.977
5.747	6.148	5.997
5.802	6.15	5.997
5.809	6.169	5.997
5.848	6.209	6.083
5.865	6.214	6.093
5.896	6.219	6.112
5.9	6.226	6.112
5.961	6.226	6.116
6.116	6.264	6.116
6.228	6.291	6.15
6.232	6.361	6.207
6.264	6.364	6.207
6.273	6.451	6.305
6.285	6.459	6.35
6.301	6.459	6.437
6.461	6.459	6.437
6.461	6.482	6.439
6.461	6.486	6.459
6.478	6.567	6.459
6.526	6.634	6.46
6.574	6.654	6.502
6.637	6.674	6.526
6.82	6.703	6.583
6.873	6.743	6.59
6.903	6.745	6.59
6.904	6.752	6.626
6.931	6.82	6.635
6.973	6.828	6.718
6.973	6.828	6.72
6.975	6.885	6.733
6.975	6.888	6.745
6.991	6.95	6.75
6.992	6.984	6.754
7.115	6.994	6.778
7.118	6.994	6.784
7.124	6.994	6.827
7.128	7.007	6.841
7.128	7.024	6.841
7.16	7.034	6.863
7.203	7.059	6.917
7.208	7.084	6.933
7.222	7.133	6.973
7.245	7.207	6.977
7.259	7.207	6.994
7.296	7.214	7.026
7.328	7.223	7.055
7.335	7.296	7.055
7.354	7.358	7.084
7.358	7.435	7.124
7.366	7.442	7.126
7.4	7.511	7.137
7.46	7.53	7.186
7.488	7.557	7.197
7.51	7.566	7.232
7.53	7.586	7.236
7.557	7.649	7.328
7.562	7.664	7.356
7.614	7.75	7.36
7.695	7.758	7.363
7.743	7.825	7.403
7.812	7.864	7.471
7.83	7.896	7.481
7.836	7.911	7.51
7.864	7.965	7.511
7.92	7.992	7.512
7.923	8.098	7.516
8.047	8.117	7.541
8.092	8.199	7.567
8.208	8.457	7.816
8.237	8.583	7.823
8.327	8.676	8
8.347	8.744	8.064
8.361	8.777	8.069
8.379	8.839	8.09
8.389	8.96	8.09
8.481	9.106	8.163
8.555	9.201	8.208
8.583	9.277	8.213
8.583	9.353	8.327
8.585	9.411	8.627
8.62	9.427	8.727
8.651	9.885	8.727
8.671	10.469	8.736
8.773	10.582	8.761
8.936	10.599	8.982
9.272	10.747	9.234
9.288	11.121	9.288
9.4	11.275	9.311
9.449	13.038	9.318
9.503	13.567	9.38
9.505	13.734	9.527
9.549		9.964
9.655		10.192
9.966		10.318
9.973		11.125
9.991		11.294
10.144		13.481
10.265
10.503
10.539
10.656
11.259
13.567
