# Supplementary material for: FOXP1 phosphorylation antagonizes its O-GlcNAcylation in regulating ATR activation in response to replication stress
Source: EMBO J. 2024 Dec 2;44(2):457–83. doi: 10.1038/s44318-024-00323-x (PMC11729909; doi:10.1038/s44318-024-00323-x)
Supplement: Supplementary file 9 — Figure EV1-5 Source Data [file 44318_2024_323_MOESM9_ESM.zip › SD figure EV1-5/SD figure EV2/EV 2G/PLA foci per positive cells.xlsx]

## Sheet: Sheet1
	siNC CON	siRPA70 CON	siRPA32 CON	siNC HU	siRPA70 HU	siRPA32 HU
	2	1	1	5	3	10
	4	1	13	6	1	5
	8	3	2	23	2	2
	11	3	1	6	1	1
	6	2	7	18	2	5
	15	1	3	8	2	3
	8	2	9	10	1	5
	3	1	11	6	2	3
	3	1	5	16	2	6
	13	1	2	17	2	2
	4	1	1	8	1	2
	2	2	2	19	1	24
	7	2	4	12	3	3
	8	4	2	18	1	1
	5	1	13	31	3	2
	6	2	11	10	1	4
	2	2	2	6	2	3
	3	3	2	18	2	3
	5	3	1	7	1	15
	5	1	8	19	2	13
	8	2	8	6	1	4
	6	1	4	8	5	2
	5	3	5	6	1	2
	4	3	6	5	2	2
	4	1	4	7	2	7
	4	7	11	3	1	3
	3	1	5	6	2	2
	7	3	5	4	1	4
	13	2	8	14	1	10
	8	2	5	3	4	13
	6	6	5	15	4	1
	15	4	3	8	1	2
	5	3	2	11	1	4
	5	2	5	13	2	1
	6	5	11	7	2	1
	3	2	8	10	1	1
	8	1	6	15	4	4
	3	3	2	21	1	7
	4	1	5	22	1	7
	1	3	3	5	2	3
	8	3	1	10	1	6
	10	1	5	6	1	4
	11	7	3	10	1	10
	12	3	1	16	1	12
	4	2	8	9	1	6
	3	4	3	4	2	3
	3	2	1	11	6	1
	2	2	1	7	4	16
	1	1	5	12	8	3
	7	4	4	7	3	1
	12	2	8	12	1	2
	13	1	14	5	1	3
	14	1	2	13	4	2
	2	1	4	6	2	1
	7	5	12	4	1	10
	7	6	9	3	2	2
	6	5	3	4	2	5
	5	1	2	5	1	2
	2	5	2	4	1	9
	2	3	1	4	2	5
	3	2	1	5	2	9
	4	5	2	5	1	8
	5	3	2	9	1	7
	6	2	3	8	3	1
	5	1	3	13	1	1
	4	5	6	14	2	13
	8	2	5	5	1	5
	16	2	10	5	1	2
	12	1	1	24	1	2
	3	3	12	20	1	1
	5	1	1	8	1	8
	5	3	1	22	1	5
	6	4	3	14	3	7
	2	1	6	4	8	2
	3	1	7	20	1	6
	2	1	7	2	1	4
	5	1	1	19	6	4
	9	5	1	12	1	3
	12	1	2	10	2	2
	7	1	4	2	1	6
	8	2	7	10	3	8
	8	3	12	15	2	4
	10	1	10	25	1	1
	7	2	3	22	3	16
	5	1	6	7	2	6
	4	1	2	4	1	2
	5	1	3	2	1	3
	6	1	3	24	2	2
	15	1	7	19	3	2
	9	1	1	13	1	2
	11	2	2	7	2	3
	6	1	3	5	5	5
	4	1	5	9	7	8
	5	2	3	5	1	9
	4	1	2	5	1	3
	8	1	2	4	3	2
	6	1	2	12	1	5
	4	1	10	10	3	5
	4	2	6	5	1	7
	3	1	8	9	4	4
	7	1	11	12	1	12
	4	4	1	8	3	3
	9			14	3	3
				13	2	2
				7	2	2
				2	1	1
				4
				2
				2
				1
