# Supplementary material for: FOXP1 phosphorylation antagonizes its O-GlcNAcylation in regulating ATR activation in response to replication stress
Source: EMBO J. 2024 Dec 2;44(2):457–83. doi: 10.1038/s44318-024-00323-x (PMC11729909; doi:10.1038/s44318-024-00323-x)
Supplement: Supplementary file 9 — Figure EV1-5 Source Data [file 44318_2024_323_MOESM9_ESM.zip › SD figure EV1-5/SD figure EV5/EV 5E/percentage of S phase distribution.xlsx]

## Sheet: Sheet1
	S phase population (%)
		siNC				siFOXP1				si+FOXP1 WT				si+R465G				si+R514C				si+R465T				si+R514H
	CON	28.6	29.9	27.4		27	25.5	28.7		29.3	29.8	28.4		28.2	27.4	26.2		29.1	28.3	27.8		28.8	28.8	28		27.6	27.5	26.6
	CPT	39.1	39	38.5		32.6	32.3	33.7		38.2	37.3	39.8		33.2	33.9	33.5		33.1	34.4	33.8		33.6	33.5	32.8		34.2	33.7	34
