# Supplementary material for: FOXP1 phosphorylation antagonizes its O-GlcNAcylation in regulating ATR activation in response to replication stress
Source: EMBO J. 2024 Dec 2;44(2):457–83. doi: 10.1038/s44318-024-00323-x (PMC11729909; doi:10.1038/s44318-024-00323-x)
Supplement: Supplementary file 9 — Figure EV1-5 Source Data [file 44318_2024_323_MOESM9_ESM.zip › SD figure EV1-5/SD figure EV5/EV 5F/Ratio.xlsx]

## Sheet: Sheet1
mean ratio IdU/CldU
				shFOXP1+FLAG-FOXP1
		shNC	shFOXP1	WT	R465G	R514C	R465T	R514H
	replicate 1	0.8107	0.5979	0.8671	0.5778	0.5809	0.6478	0.6268
	replicate 2	0.8083	0.5762	0.8143	0.6327	0.6421	0.652	0.6253
	replicate 3	0.9203	0.5788	0.9307	0.593	0.6076	0.6257	0.6539
replicate 1										replicate 2										replicate 3
shNC	shFOXP1	WT	R465G	R514C	R465T	R514H				shNC	shFOXP1	WT	R465G	R514C	R465T	R514H				shNC	shFOXP1	WT	R465G	R514C	R465T	R514H
0.405714	0.109	0.281915	0.251256	0.254902	0.208333	0.2				0.291397	0.186247	0.153454	0.191282	0.169443	0.228946	0.239379				0.378721	0.194604	0.332861	0.178638	0.2069	0.203593	0.228347
0.447154	0.153846	0.345538	0.275132	0.256831	0.252525	0.210317				0.392205	0.190955	0.357067	0.234819	0.208369	0.26271	0.242325				0.421148	0.260165	0.411989	0.185111	0.211011	0.246932	0.299222
0.453271	0.166	0.453608	0.28	0.271579	0.285714	0.249012				0.403197	0.244246	0.391329	0.249803	0.310469	0.263293	0.271032				0.440822	0.281383	0.450169	0.207756	0.212573	0.260531	0.314006
0.45815	0.226891	0.47561	0.289617	0.278912	0.3125	0.287313				0.403982	0.251429	0.404268	0.272516	0.317936	0.276312	0.292855				0.449036	0.285714	0.471054	0.218365	0.22749	0.267424	0.325217
0.45977	0.24	0.482143	0.293233	0.289916	0.315353	0.295739				0.407964	0.260805	0.413634	0.291103	0.331443	0.284258	0.294243				0.491973	0.293427	0.495536	0.237288	0.268966	0.300577	0.332542
0.462745	0.272131	0.490909	0.3125	0.29021	0.326667	0.296736				0.413557	0.26911	0.414433	0.29557	0.331539	0.291213	0.327738				0.534949	0.308148	0.52253	0.247392	0.287084	0.303936	0.341046
0.472603	0.278351	0.5	0.319149	0.304985	0.327731	0.304348				0.427461	0.272996	0.437539	0.300843	0.333088	0.298158	0.331251				0.537826	0.314539	0.524901	0.254971	0.297625	0.309522	0.342557
0.473118	0.29703	0.517241	0.320946	0.309623	0.333333	0.308696				0.430494	0.285638	0.473409	0.307256	0.36084	0.312665	0.337315				0.54651	0.323084	0.530587	0.265026	0.299758	0.313814	0.345185
0.485	0.3	0.551402	0.332103	0.320833	0.337563	0.315457				0.46602	0.294703	0.477124	0.321955	0.366725	0.330292	0.33881				0.548987	0.3337	0.538215	0.265441	0.311326	0.323222	0.345913
0.492386	0.310345	0.552083	0.333333	0.321429	0.355828	0.319797				0.475854	0.300023	0.482286	0.322134	0.37225	0.335206	0.346787				0.550339	0.336749	0.546967	0.280915	0.312014	0.33284	0.35499
0.502439	0.318352	0.553191	0.336683	0.323232	0.360927	0.324				0.47873	0.308291	0.488497	0.357788	0.378732	0.338195	0.347143				0.552311	0.346643	0.548188	0.28229	0.319937	0.357008	0.358279
0.51751	0.319018	0.556962	0.356164	0.335329	0.375706	0.325758				0.481454	0.31145	0.49392	0.373514	0.380561	0.358699	0.35019				0.572252	0.347297	0.555486	0.283651	0.320132	0.371312	0.363913
0.52459	0.321739	0.577982	0.36	0.338983	0.381356	0.340541				0.496229	0.317593	0.496032	0.386404	0.38123	0.360404	0.373061				0.574675	0.347964	0.560711	0.288524	0.322012	0.372324	0.36968
0.534031	0.33125	0.584	0.360902	0.341346	0.388489	0.344262				0.50063	0.320512	0.5176	0.393015	0.383384	0.362933	0.37619				0.581158	0.349157	0.566789	0.295024	0.329562	0.376188	0.370472
0.543651	0.333333	0.595506	0.365079	0.347826	0.389313	0.34632				0.526276	0.321504	0.524868	0.399941	0.405693	0.368782	0.377039				0.585866	0.350229	0.571264	0.300158	0.334852	0.38501	0.376673
0.544444	0.33617	0.605263	0.366492	0.361386	0.389831	0.356061				0.528501	0.327726	0.526235	0.40518	0.408944	0.373475	0.37888				0.593337	0.357542	0.574545	0.315252	0.352731	0.389978	0.378788
0.547059	0.346405	0.623762	0.368794	0.36875	0.401639	0.358974				0.555072	0.333585	0.526678	0.413538	0.410829	0.373738	0.379026				0.599002	0.361774	0.578043	0.349936	0.35431	0.398555	0.382608
0.554348	0.346535	0.625	0.374046	0.376404	0.407767	0.375				0.560763	0.341245	0.5284	0.41449	0.415862	0.374389	0.379747				0.61301	0.366741	0.579488	0.365393	0.360303	0.400955	0.384546
0.554745	0.355932	0.635417	0.375	0.382857	0.415842	0.384298				0.565538	0.35233	0.529744	0.420302	0.417416	0.376435	0.380167				0.617851	0.367742	0.586813	0.370639	0.374679	0.403437	0.385051
0.564767	0.360759	0.635593	0.386167	0.387283	0.415842	0.39441				0.567793	0.355165	0.531434	0.427109	0.425898	0.387166	0.385486				0.626223	0.378267	0.589349	0.378432	0.374734	0.414524	0.386036
0.56701	0.362776	0.638554	0.391566	0.394366	0.419162	0.395833				0.585083	0.360595	0.53407	0.430123	0.430295	0.390113	0.388038				0.63689	0.381518	0.612034	0.379931	0.38793	0.416124	0.386433
0.569767	0.365759	0.641434	0.398438	0.395161	0.41954	0.397906				0.58761	0.365628	0.542758	0.432291	0.430626	0.394605	0.388781				0.642888	0.383122	0.612504	0.382645	0.389135	0.418029	0.388312
0.573171	0.369748	0.654206	0.4	0.401869	0.427632	0.412088				0.591575	0.366911	0.549893	0.443981	0.431324	0.396916	0.392715				0.650432	0.383565	0.616937	0.384842	0.389588	0.423483	0.394815
0.578616	0.376623	0.657534	0.416149	0.40625	0.428571	0.419811				0.597348	0.368041	0.569706	0.446555	0.434456	0.399351	0.406674				0.659675	0.387191	0.626296	0.388759	0.390712	0.426524	0.40753
0.578947	0.379487	0.666667	0.418182	0.40873	0.43	0.435897				0.606165	0.370445	0.573898	0.457019	0.437717	0.419707	0.41401				0.669329	0.389077	0.630158	0.392302	0.400547	0.42901	0.40934
0.589372	0.385965	0.666667	0.426357	0.410714	0.433333	0.450199				0.610133	0.371966	0.581377	0.458689	0.438432	0.422913	0.420881				0.680077	0.389136	0.633477	0.393442	0.400674	0.431642	0.41065
0.60274	0.388571	0.666667	0.426606	0.411348	0.441176	0.451389				0.611783	0.372835	0.581483	0.461806	0.447888	0.425573	0.4295				0.682936	0.394488	0.636097	0.394119	0.400821	0.433984	0.411078
0.606383	0.388889	0.666667	0.436681	0.41453	0.447154	0.455				0.626916	0.375801	0.584012	0.46227	0.447982	0.427673	0.429748				0.697725	0.399122	0.640089	0.394182	0.400836	0.434155	0.413517
0.610811	0.393939	0.676923	0.445545	0.415282	0.448	0.463542				0.627315	0.379852	0.589602	0.463163	0.455268	0.428209	0.433274				0.700643	0.399891	0.641221	0.40042	0.406328	0.434423	0.414662
0.616352	0.402299	0.68	0.44586	0.41573	0.453875	0.464				0.631221	0.380143	0.5904	0.465243	0.456155	0.434563	0.4518				0.702672	0.400384	0.641496	0.409136	0.410299	0.438891	0.416602
0.617747	0.403409	0.681034	0.449704	0.419355	0.45679	0.470085				0.632564	0.380934	0.592676	0.479452	0.457892	0.435634	0.452164				0.702853	0.402826	0.643507	0.410306	0.410456	0.440716	0.418543
0.620853	0.404959	0.683673	0.45	0.420455	0.459716	0.471963				0.632615	0.3822	0.601456	0.481013	0.458865	0.454191	0.459641				0.705092	0.406637	0.643702	0.410428	0.415351	0.44547	0.422037
0.622222	0.407767	0.687117	0.45098	0.420455	0.463918	0.474359				0.637312	0.3835	0.601926	0.486168	0.46313	0.45608	0.461616				0.708536	0.408286	0.648381	0.422076	0.415868	0.446999	0.422301
0.622549	0.409091	0.688889	0.455814	0.429851	0.464	0.477876				0.638113	0.396574	0.605363	0.489671	0.483248	0.468783	0.469774				0.717129	0.408347	0.648572	0.425938	0.416898	0.447507	0.422673
0.625	0.409639	0.693182	0.458333	0.443439	0.465347	0.478261				0.638899	0.397379	0.610866	0.49034	0.492257	0.469541	0.470402				0.71981	0.412936	0.6545	0.434372	0.418009	0.44757	0.423036
0.625592	0.410714	0.696078	0.459091	0.444444	0.471429	0.478261				0.643438	0.399379	0.613767	0.492097	0.493364	0.470821	0.471405				0.719911	0.415298	0.660145	0.434561	0.418941	0.449006	0.42426
0.632979	0.418269	0.697248	0.460317	0.445205	0.471795	0.482517				0.644622	0.404191	0.622537	0.498495	0.499224	0.471879	0.47552				0.724362	0.424195	0.660176	0.437298	0.422752	0.457503	0.428051
0.634921	0.418367	0.702703	0.469565	0.450292	0.475556	0.484163				0.64639	0.409791	0.623038	0.499117	0.503018	0.473138	0.48719				0.730254	0.434918	0.668086	0.437298	0.426975	0.463973	0.431573
0.638158	0.425455	0.704545	0.472973	0.452174	0.478723	0.485437				0.648799	0.411867	0.63195	0.501364	0.506418	0.486263	0.488014				0.733377	0.438451	0.669708	0.438438	0.429038	0.464022	0.434441
0.639785	0.427536	0.710526	0.473171	0.464088	0.481229	0.485577				0.650816	0.416323	0.633318	0.503793	0.509102	0.49067	0.491141				0.750285	0.438874	0.670237	0.439641	0.430111	0.464517	0.447166
0.642857	0.434783	0.72043	0.473485	0.466292	0.481818	0.492537				0.658538	0.41912	0.634732	0.503981	0.509373	0.494545	0.491816				0.753994	0.440496	0.679439	0.440651	0.432583	0.467259	0.449695
0.644068	0.444444	0.722488	0.474453	0.470899	0.482877	0.492754				0.659559	0.420227	0.643657	0.504754	0.521613	0.495121	0.501334				0.766868	0.441345	0.684543	0.444266	0.433726	0.469061	0.450433
0.645933	0.444853	0.726563	0.475862	0.471591	0.486957	0.496454				0.661612	0.428274	0.64658	0.505514	0.526008	0.496669	0.506455				0.769338	0.443952	0.687434	0.444724	0.436467	0.471118	0.453267
0.652893	0.445596	0.729927	0.477273	0.472727	0.488263	0.5				0.666071	0.428658	0.649079	0.507124	0.52869	0.497403	0.506523				0.776501	0.448037	0.712499	0.444784	0.439804	0.4712	0.455826
0.653846	0.451327	0.730496	0.478495	0.475806	0.491803	0.502488				0.668979	0.430583	0.650522	0.510084	0.529762	0.499311	0.506737				0.777634	0.449513	0.734731	0.44718	0.44033	0.471544	0.457864
0.654054	0.452555	0.730769	0.479675	0.476636	0.495868	0.507143				0.672478	0.436008	0.657097	0.513761	0.530057	0.504905	0.51149				0.786573	0.449641	0.744208	0.447558	0.450248	0.476613	0.46039
0.65493	0.456522	0.731343	0.480952	0.48	0.496403	0.51049				0.673637	0.441366	0.661332	0.514076	0.530219	0.509021	0.521247				0.795079	0.453165	0.745335	0.45271	0.4507	0.476778	0.463499
0.660465	0.467105	0.733945	0.482759	0.480263	0.5	0.514894				0.675424	0.444592	0.667324	0.515985	0.538496	0.52054	0.524321				0.801424	0.453381	0.747729	0.454209	0.451765	0.479157	0.471405
0.663934	0.47561	0.742647	0.488263	0.481481	0.5	0.517588				0.675783	0.444906	0.67498	0.519875	0.543317	0.524975	0.526235				0.801734	0.456866	0.74801	0.45656	0.455079	0.48876	0.475105
0.670103	0.477124	0.74359	0.494444	0.484076	0.5	0.520548				0.680717	0.445517	0.6761	0.52348	0.547085	0.527503	0.527357				0.802149	0.460624	0.749871	0.459964	0.462678	0.490148	0.48055
0.671717	0.480392	0.744	0.496	0.484663	0.5	0.524096				0.689593	0.448393	0.676525	0.524536	0.548619	0.538329	0.532123				0.811013	0.461174	0.75184	0.462318	0.470415	0.493069	0.487912
0.678832	0.483092	0.747253	0.5	0.486301	0.508621	0.525				0.69266	0.448783	0.68274	0.52917	0.54879	0.544027	0.536629				0.812956	0.46295	0.756699	0.463211	0.471187	0.499426	0.491947
0.681373	0.483333	0.75	0.504202	0.488722	0.509804	0.528409				0.693969	0.455321	0.692762	0.530207	0.549082	0.545042	0.539394				0.814036	0.46554	0.758895	0.463477	0.478202	0.511418	0.493824
0.683099	0.4875	0.751938	0.504274	0.490909	0.511111	0.530387				0.694852	0.458153	0.698803	0.533333	0.554967	0.55125	0.543185				0.815177	0.47104	0.763858	0.464301	0.479272	0.51436	0.494499
0.68323	0.496933	0.752381	0.509091	0.5	0.516779	0.531646				0.695873	0.458595	0.706179	0.543044	0.555968	0.553066	0.543214				0.821487	0.471936	0.765954	0.466393	0.482879	0.51928	0.495265
0.684211	0.497207	0.756757	0.510823	0.5	0.518519	0.532164				0.7	0.462573	0.714162	0.553202	0.557717	0.556296	0.544239				0.834344	0.475752	0.768958	0.466872	0.483415	0.524592	0.495606
0.685897	0.497854	0.75969	0.511628	0.502283	0.520325	0.535484				0.702458	0.463826	0.719712	0.553929	0.558246	0.561166	0.54695				0.838674	0.477946	0.778337	0.468553	0.484016	0.524654	0.510597
0.686567	0.5	0.763636	0.512195	0.502857	0.528517	0.536232				0.705698	0.46393	0.720571	0.557707	0.55933	0.561738	0.550718				0.838886	0.485071	0.784435	0.477225	0.48874	0.52825	0.512917
0.69	0.5	0.765306	0.51497	0.505747	0.529703	0.548023				0.708672	0.464209	0.723087	0.558586	0.561805	0.562397	0.55221				0.840285	0.485376	0.789452	0.480584	0.490668	0.530768	0.522263
0.697143	0.508671	0.768519	0.517094	0.505837	0.533835	0.549356				0.711676	0.477778	0.728431	0.559801	0.562071	0.562699	0.55429				0.840911	0.490003	0.789903	0.484237	0.491225	0.532488	0.530727
0.698113	0.515723	0.776923	0.518987	0.508475	0.536	0.552				0.714042	0.478521	0.730972	0.565056	0.566185	0.568062	0.556901				0.84259	0.490488	0.795421	0.484463	0.495361	0.534895	0.530747
0.704082	0.517442	0.777778	0.521739	0.509804	0.536765	0.552632				0.715284	0.479804	0.740548	0.568752	0.570044	0.570829	0.558315				0.845455	0.490945	0.798117	0.492683	0.5	0.536458	0.532444
0.705357	0.518293	0.78	0.523438	0.510345	0.539216	0.556213				0.723109	0.48167	0.744175	0.569792	0.571429	0.576629	0.561736				0.852032	0.49137	0.802016	0.493741	0.504889	0.542199	0.533621
0.710059	0.519084	0.782609	0.527523	0.514599	0.540541	0.556338				0.728285	0.482257	0.748202	0.570358	0.573706	0.581804	0.565887				0.852148	0.492033	0.802225	0.495327	0.510261	0.542485	0.53764
0.710345	0.52381	0.783333	0.528662	0.520958	0.545455	0.564356				0.730342	0.485447	0.752059	0.571279	0.574872	0.583648	0.565899				0.852251	0.493423	0.80888	0.496233	0.514496	0.552263	0.539121
0.711409	0.524476	0.784038	0.53	0.524096	0.546296	0.567376				0.732768	0.485839	0.752604	0.571429	0.576638	0.589497	0.569417				0.854965	0.494975	0.811035	0.498756	0.517927	0.552603	0.542326
0.715026	0.52809	0.794872	0.532609	0.52451	0.548077	0.572414				0.738037	0.489562	0.753075	0.571761	0.581853	0.590569	0.574543				0.856624	0.495631	0.813177	0.502559	0.52079	0.556286	0.543288
0.716049	0.533333	0.798077	0.533898	0.525424	0.549738	0.573427				0.743655	0.493966	0.762566	0.571875	0.583225	0.600138	0.575224				0.858897	0.499784	0.816454	0.509872	0.521966	0.558173	0.549127
0.722772	0.539326	0.801887	0.539823	0.525424	0.550505	0.573718				0.744971	0.497071	0.763617	0.573462	0.585743	0.601495	0.578566				0.863207	0.499885	0.819384	0.512617	0.524283	0.560839	0.550598
0.72561	0.55	0.802817	0.54023	0.526316	0.553097	0.575198				0.746346	0.499456	0.765366	0.574663	0.587565	0.606741	0.579991				0.878923	0.505509	0.821102	0.519761	0.526747	0.561362	0.555751
0.727848	0.553398	0.80315	0.540373	0.526316	0.553571	0.57931				0.747992	0.502913	0.767562	0.577658	0.588476	0.608388	0.58157				0.882905	0.507941	0.823854	0.519767	0.526964	0.563275	0.557871
0.730337	0.554217	0.80315	0.540984	0.528302	0.56044	0.590426				0.74821	0.506975	0.769496	0.57796	0.591743	0.608659	0.609775				0.886219	0.513309	0.837019	0.522717	0.529356	0.568128	0.558599
0.737143	0.554455	0.80814	0.542553	0.533333	0.560748	0.590604				0.751215	0.515737	0.776196	0.578256	0.59437	0.609922	0.610367				0.896104	0.515574	0.840948	0.52381	0.536302	0.57041	0.562546
0.7375	0.557047	0.8125	0.546099	0.537037	0.562791	0.591195				0.752105	0.517483	0.77817	0.582588	0.596657	0.623583	0.611789				0.900063	0.519393	0.84346	0.524738	0.537877	0.571739	0.567731
0.740385	0.572414	0.817568	0.54717	0.541096	0.563725	0.592593				0.753454	0.525907	0.779743	0.583187	0.598053	0.63301	0.613135				0.910547	0.523833	0.845927	0.525355	0.541597	0.572987	0.574148
0.742188	0.574324	0.823529	0.548023	0.54185	0.570833	0.596154				0.759056	0.52748	0.781979	0.583365	0.599059	0.633478	0.613219				0.914797	0.525588	0.845968	0.525997	0.542734	0.580507	0.575062
0.742331	0.581633	0.827869	0.548077	0.546713	0.573099	0.6				0.76163	0.529635	0.789352	0.58819	0.602425	0.634684	0.616432				0.917127	0.52576	0.847202	0.533594	0.549742	0.585891	0.576933
0.746269	0.588785	0.833333	0.548077	0.549784	0.57672	0.604478				0.764347	0.531162	0.79341	0.588572	0.606423	0.63679	0.617217				0.923237	0.527918	0.854954	0.536487	0.550278	0.591113	0.581095
0.751445	0.594595	0.836538	0.548611	0.55	0.577519	0.607843				0.771411	0.537039	0.794106	0.592827	0.60813	0.640184	0.617648				0.926882	0.528028	0.870587	0.538289	0.550953	0.592799	0.581709
0.757322	0.596639	0.839286	0.548872	0.552941	0.580311	0.608187				0.773299	0.540937	0.798071	0.605139	0.610299	0.641583	0.618407				0.928803	0.531189	0.875772	0.541283	0.55806	0.595486	0.589477
0.76087	0.59761	0.850575	0.552239	0.55303	0.583942	0.608911				0.776203	0.541699	0.802685	0.60973	0.61398	0.646872	0.618846				0.933231	0.533906	0.875872	0.545728	0.561747	0.600951	0.600766
0.766839	0.6	0.852273	0.557143	0.559524	0.587379	0.613095				0.782174	0.54716	0.806742	0.609822	0.617037	0.646883	0.621041				0.934986	0.536342	0.883343	0.550252	0.570782	0.603543	0.603943
0.768817	0.60177	0.853211	0.558252	0.560284	0.588785	0.613333				0.785947	0.548021	0.808038	0.611508	0.61957	0.648169	0.623928				0.937485	0.539917	0.885174	0.550932	0.571429	0.619546	0.611058
0.770492	0.605	0.857143	0.558824	0.560694	0.589404	0.615819				0.786086	0.548369	0.816716	0.624899	0.62423	0.649571	0.628234				0.939831	0.545306	0.891514	0.577056	0.575778	0.620078	0.618152
0.770642	0.608333	0.859375	0.562992	0.564286	0.592	0.617834				0.786907	0.552837	0.819202	0.624933	0.626461	0.650493	0.63375				0.939863	0.547945	0.893952	0.579579	0.57694	0.622778	0.62135
0.770701	0.610909	0.869231	0.566434	0.565041	0.592105	0.62				0.787161	0.553791	0.820039	0.62614	0.626623	0.651018	0.635495				0.942404	0.549197	0.897174	0.582582	0.578316	0.6279	0.622524
0.772487	0.616541	0.869565	0.568345	0.573604	0.593407	0.62069				0.790066	0.55516	0.820341	0.629014	0.626633	0.660077	0.637283				0.943688	0.550475	0.905854	0.583323	0.582035	0.629957	0.630458
0.77551	0.621053	0.869565	0.578431	0.575163	0.593496	0.620915				0.793975	0.558584	0.821885	0.633431	0.629977	0.664102	0.637299				0.955222	0.552015	0.906118	0.585729	0.589066	0.63211	0.638587
0.779661	0.627451	0.877828	0.578616	0.575949	0.593496	0.625				0.800513	0.559339	0.822577	0.638868	0.630433	0.670315	0.641348				0.956706	0.555284	0.909981	0.587619	0.589825	0.632164	0.64334
0.790419	0.630081	0.880734	0.57931	0.58	0.596154	0.625				0.803519	0.560886	0.82281	0.63949	0.633958	0.673126	0.646599				0.957366	0.556973	0.910466	0.588514	0.59467	0.632347	0.657764
0.794521	0.633333	0.882979	0.591667	0.58125	0.611111	0.626087				0.804036	0.564186	0.832304	0.654438	0.635933	0.673295	0.646813				0.959728	0.566825	0.919253	0.591068	0.599092	0.633224	0.661707
0.797814	0.635593	0.883495	0.592105	0.582173	0.61215	0.627907				0.80453	0.565385	0.835964	0.666667	0.636381	0.673964	0.648346				0.9601	0.569976	0.922832	0.59156	0.599456	0.636133	0.665558
0.798611	0.636364	0.886792	0.59375	0.590909	0.613003	0.636364				0.810785	0.568186	0.836113	0.667623	0.637073	0.676618	0.652838				0.96977	0.570966	0.924832	0.592371	0.601866	0.641449	0.675654
0.79878	0.641176	0.8875	0.594017	0.598985	0.614943	0.642384				0.812363	0.569075	0.838823	0.67033	0.638865	0.67879	0.659989				0.970051	0.571315	0.930465	0.593294	0.601935	0.64356	0.67745
0.80102	0.643564	0.896907	0.597015	0.602804	0.616279	0.643192				0.817049	0.573529	0.839826	0.670828	0.644051	0.681527	0.666743				0.97029	0.584696	0.937293	0.596344	0.613114	0.644438	0.67909
0.807292	0.646341	0.897196	0.598837	0.608491	0.617284	0.647059				0.818697	0.57553	0.840814	0.67278	0.645174	0.681633	0.671745				0.971404	0.586549	0.937988	0.600507	0.61312	0.648371	0.682196
0.808917	0.646707	0.902098	0.6	0.610092	0.621053	0.656442				0.819006	0.594591	0.843273	0.67395	0.656697	0.683914	0.673329				0.971439	0.590449	0.947288	0.603234	0.615597	0.649806	0.706196
0.814103	0.647059	0.905882	0.6	0.614865	0.621891	0.657005				0.819061	0.595966	0.849837	0.677285	0.666004	0.686567	0.674067				0.976086	0.591843	0.955617	0.603627	0.616995	0.650594	0.707991
0.816794	0.647541	0.90604	0.603896	0.614943	0.623134	0.657534				0.82368	0.599199	0.858451	0.677544	0.667383	0.688023	0.675616				0.976199	0.595549	0.960353	0.606591	0.617783	0.652377	0.714286
0.819209	0.648515	0.907692	0.60396	0.614973	0.628378	0.661765				0.827841	0.600462	0.858783	0.686406	0.670664	0.693814	0.676087				0.976954	0.602427	0.960566	0.607899	0.618073	0.658171	0.716354
0.822917	0.649215	0.910714	0.605505	0.616162	0.633028	0.664384				0.839878	0.601501	0.869192	0.698535	0.677369	0.701893	0.677939				0.990752	0.607894	0.97407	0.615339	0.620174	0.66233	0.720411
0.825806	0.650485	0.911111	0.606061	0.619048	0.634783	0.666667				0.841021	0.60579	0.869312	0.699528	0.682428	0.704058	0.678504				0.993482	0.610284	0.9782	0.615488	0.620623	0.664462	0.748879
0.832335	0.653465	0.914286	0.607477	0.622881	0.636364	0.666667				0.841555	0.606098	0.878334	0.70108	0.692718	0.712839	0.682392				0.993655	0.611271	0.982714	0.620476	0.625452	0.673519	0.757673
0.834356	0.656805	0.918605	0.614815	0.638298	0.637838	0.666667				0.844025	0.606778	0.89109	0.704105	0.694321	0.721603	0.691051				0.996268	0.613256	0.987589	0.62075	0.626905	0.674159	0.764335
0.837004	0.666667	0.919075	0.618421	0.638889	0.638889	0.669492				0.844354	0.607809	0.898486	0.707661	0.695943	0.724708	0.69237				1.00083	0.613761	0.989198	0.625211	0.629638	0.674272	0.765088
0.84	0.680672	0.919118	0.621212	0.641892	0.658333	0.677852				0.844408	0.608367	0.900675	0.714368	0.696364	0.727863	0.695992				1.00395	0.61992	0.991545	0.640854	0.630706	0.67994	0.774044
0.853774	0.682353	0.92	0.622222	0.645022	0.659091	0.679487				0.847691	0.608632	0.903547	0.722816	0.696965	0.735542	0.697641				1.01612	0.624204	0.993742	0.641546	0.63518	0.68598	0.786174
0.859756	0.693333	0.921986	0.622449	0.651741	0.666667	0.68125				0.852519	0.612164	0.906321	0.727026	0.700011	0.740159	0.699883				1.02491	0.624685	1.0035	0.642958	0.640546	0.687385	0.788598
0.863946	0.698413	0.923077	0.625	0.661479	0.670103	0.684211				0.856275	0.613808	0.907652	0.736111	0.708202	0.745956	0.705893				1.02521	0.635453	1.00458	0.645208	0.644567	0.689601	0.796379
0.864979	0.698718	0.926829	0.625	0.664596	0.671171	0.69434				0.862489	0.614236	0.908756	0.738389	0.712304	0.749273	0.709319				1.03088	0.63687	1.00623	0.646773	0.646813	0.702867	0.797495
0.868085	0.703863	0.940789	0.630435	0.666667	0.674797	0.694444				0.862863	0.614942	0.919878	0.738689	0.713909	0.758552	0.710091				1.03826	0.638789	1.00802	0.648315	0.65012	0.705314	0.803598
0.87218	0.705202	0.948276	0.631313	0.671429	0.675127	0.698864				0.864248	0.615003	0.925161	0.748435	0.721081	0.76836	0.727512				1.03969	0.647728	1.01015	0.649294	0.652335	0.705541	0.811021
0.877049	0.710744	0.948718	0.632353	0.679245	0.675556	0.7				0.865213	0.61859	0.931427	0.75248	0.727675	0.770879	0.731269				1.04072	0.648085	1.01027	0.649579	0.667184	0.707067	0.812456
0.884146	0.715789	0.94964	0.632979	0.68	0.677686	0.70122				0.867736	0.632378	0.936079	0.754296	0.73011	0.773818	0.734363				1.04296	0.650875	1.0107	0.659012	0.668851	0.718752	0.81369
0.885135	0.717391	0.955056	0.634615	0.690141	0.677966	0.701863				0.868241	0.636225	0.937967	0.765153	0.740179	0.779621	0.735331				1.04586	0.661179	1.01219	0.664938	0.680056	0.720025	0.817102
0.88961	0.72	0.9625	0.639175	0.690909	0.679012	0.704225				0.869287	0.638697	0.938685	0.772442	0.745882	0.792774	0.742781				1.049	0.670689	1.0212	0.668929	0.680334	0.72326	0.819374
0.89375	0.723077	0.970588	0.650602	0.695513	0.680851	0.706587				0.869672	0.647181	0.942617	0.773869	0.745931	0.807185	0.74685				1.05574	0.670873	1.03324	0.67069	0.6828	0.738937	0.831443
0.9	0.724832	0.970874	0.652893	0.697115	0.682353	0.709091				0.872709	0.647719	0.948683	0.779623	0.748974	0.812964	0.747122				1.06346	0.673965	1.03356	0.67082	0.684047	0.742272	0.844342
0.901099	0.725275	0.975758	0.659341	0.702326	0.682927	0.714286				0.88182	0.649434	0.953413	0.779647	0.756042	0.816042	0.755295				1.06993	0.674669	1.03655	0.672217	0.685168	0.748338	0.848801
0.907563	0.725352	0.977011	0.662651	0.704036	0.686275	0.719697				0.883035	0.655074	0.953899	0.780194	0.756113	0.819423	0.760217				1.07096	0.677431	1.03774	0.673899	0.688036	0.749773	0.850147
0.908046	0.727273	0.986364	0.671053	0.704698	0.690476	0.722222				0.885888	0.658674	0.956173	0.78187	0.757145	0.824726	0.76522				1.07106	0.680093	1.04014	0.687146	0.700003	0.760344	0.852113
0.911765	0.729167	0.986842	0.671141	0.705314	0.692308	0.733333				0.887568	0.65896	0.956807	0.784937	0.759593	0.825255	0.766965				1.07749	0.687897	1.04393	0.688057	0.705044	0.763386	0.858454
0.913043	0.732143	0.987179	0.671533	0.706897	0.698745	0.734513				0.890986	0.660759	0.957019	0.784988	0.760128	0.828615	0.775468				1.09255	0.699561	1.04639	0.696313	0.725236	0.765576	0.860687
0.923077	0.739645	0.989247	0.673077	0.709302	0.700535	0.735714				0.893562	0.66124	0.964921	0.786961	0.763071	0.831579	0.778943				1.09375	0.700696	1.07085	0.697714	0.730365	0.771772	0.865061
0.929204	0.748936	0.989474	0.676829	0.714286	0.700855	0.737705				0.896552	0.661464	0.965233	0.796006	0.766092	0.83205	0.78293				1.09993	0.706964	1.07702	0.724286	0.732969	0.780578	0.866607
0.929825	0.751678	0.99115	0.678571	0.715385	0.712644	0.739645				0.897023	0.672672	0.966364	0.803571	0.772182	0.837615	0.786032				1.10287	0.709363	1.07715	0.726336	0.7426	0.792983	0.868912
0.932203	0.758621	1	0.684211	0.71875	0.713043	0.745763				0.897804	0.673404	0.968012	0.806523	0.783557	0.849455	0.786374				1.10629	0.710458	1.07788	0.726492	0.744132	0.805882	0.874706
0.934066	0.766129	1.01191	0.69	0.728	0.713483	0.748252				0.902033	0.687546	0.971615	0.806741	0.788714	0.850265	0.793512				1.11207	0.727996	1.08069	0.750639	0.754288	0.820011	0.878629
0.937008	0.767045	1.02083	0.691489	0.728261	0.715736	0.751412				0.903239	0.690963	0.976261	0.810952	0.79693	0.854357	0.794621				1.1336	0.729072	1.08297	0.755973	0.755701	0.824995	0.885163
0.937778	0.780303	1.02273	0.699482	0.72973	0.716049	0.756522				0.904528	0.697368	0.977652	0.816887	0.798371	0.861251	0.812158				1.14229	0.730242	1.08744	0.758868	0.759247	0.828373	0.897936
0.941799	0.780899	1.02899	0.7	0.734513	0.722467	0.757143				0.91618	0.705083	0.979016	0.818067	0.801133	0.873487	0.83209				1.1444	0.746078	1.09204	0.77157	0.762151	0.835181	0.900043
0.945946	0.781818	1.03333	0.703448	0.736842	0.737374	0.757576				0.917764	0.716972	0.996478	0.821302	0.806565	0.889189	0.836301				1.15897	0.747635	1.0965	0.787178	0.765448	0.836801	0.925738
0.946667	0.797101	1.03409	0.705357	0.738562	0.740566	0.759843				0.918667	0.720896	1.00903	0.823051	0.809776	0.891896	0.839976				1.1755	0.747819	1.09936	0.796873	0.775356	0.857137	0.932772
0.947712	0.809524	1.04286	0.71519	0.746835	0.741935	0.760331				0.91873	0.721335	1.00927	0.824497	0.817946	0.892532	0.848979				1.18836	0.751989	1.10675	0.798548	0.778631	0.873088	0.959421
0.95	0.822335	1.04762	0.71875	0.747423	0.743169	0.761194				0.91897	0.722318	1.01289	0.831631	0.821613	0.90885	0.861653				1.19631	0.757039	1.10981	0.815969	0.794106	0.874418	0.964961
0.956522	0.827957	1.05263	0.720588	0.75	0.747664	0.762295				0.922957	0.746736	1.01344	0.83226	0.837526	0.913038	0.865231				1.20536	0.758592	1.11365	0.821034	0.7982	0.874956	0.977614
0.962733	0.828571	1.06322	0.721154	0.758621	0.75	0.774436				0.924523	0.747214	1.01764	0.832513	0.841039	0.919323	0.878223				1.21045	0.771427	1.11633	0.826263	0.8008	0.87548	1.00255
0.968254	0.845304	1.06711	0.722892	0.76	0.751938	0.775148				0.932744	0.752689	1.01861	0.840043	0.846253	0.929597	0.900802				1.21501	0.77756	1.14062	0.833557	0.80897	0.90673	1.00927
0.981707	0.867347	1.07798	0.727273	0.763158	0.752874	0.775194				0.937024	0.761426	1.01985	0.850882	0.846999	0.937007	0.901683				1.23231	0.778631	1.14273	0.85418	0.838206	0.907004	1.03843
0.993421	0.89697	1.08403	0.748744	0.770186	0.759036	0.775194				0.951014	0.77185	1.02053	0.852063	0.854267	0.940227	0.901915				1.25826	0.782073	1.15547	0.862892	0.845809	0.918094	1.03878
1	0.904255	1.0875	0.748744	0.770492	0.76	0.775362				0.959336	0.783285	1.02446	0.85301	0.855499	0.94171	0.908856				1.26096	0.808389	1.15832	0.867589	0.875954	0.938845	1.04723
1	0.904412	1.08824	0.776923	0.77686	0.761111	0.775641				0.963916	0.786698	1.03957	0.86224	0.864317	0.953351	0.930086				1.26485	0.811936	1.16036	0.876253	0.882624	0.968795	1.08564
1	0.924855	1.09412	0.784314	0.779661	0.762963	0.777027				0.968916	0.790723	1.04392	0.866129	0.871126	0.960304	0.9413				1.2658	0.83938	1.16243	0.88919	0.886507	0.983013	1.0887
1.0069	0.955556	1.10769	0.784314	0.78355	0.763393	0.787709				0.982761	0.794804	1.04572	0.889206	0.88128	0.973118	0.945725				1.28008	0.844024	1.17055	0.920973	0.887072	1.01015	1.09322
1.02485	0.966667	1.11539	0.796296	0.786026	0.767296	0.792683				0.984701	0.797313	1.05219	0.897718	0.887438	0.979534	0.97079				1.28737	0.858465	1.18624	0.944872	0.891649	1.02429	1.11314
1.0274	0.967532	1.12346	0.79798	0.795122	0.768519	0.797619				0.988989	0.810699	1.05281	0.905476	0.889402	0.980912	0.989148				1.32791	0.85866	1.19217	0.954067	0.891943	1.02713	1.11682
1.03261	0.983471	1.13242	0.798077	0.818182	0.771654	0.8				0.990736	0.823348	1.05784	0.912629	0.889551	0.98767	1.03852				1.35602	0.864021	1.1957	0.964719	0.899073	1.03409	1.14763
1.03822	0.984925	1.15267	0.8	0.826568	0.776596	0.801282				0.996529	0.833228	1.05823	0.921569	0.915382	0.990455	1.06359				1.36658	0.865158	1.20208	0.973666	0.917259	1.10486	1.15134
1.05941	1	1.16406	0.826531	0.829268	0.780172	0.813433				1.00716	0.842304	1.06211	0.922036	0.961426	0.991913	1.0735				1.36684	0.869791	1.20855	0.983888	0.918181	1.11459	1.16072
1.06024	1.01546	1.16529	0.834711	0.833333	0.782178	0.823944				1.01394	0.854942	1.06984	0.940406	0.966408	1.00492	1.08834				1.40539	0.901908	1.21343	0.988417	0.99642	1.12674	1.17098
1.07692	1.07339	1.18571	0.85641	0.840426	0.784091	0.830769				1.01904	0.87396	1.07088	0.948089	0.968918	1.0223	1.1869				1.4144	0.94262	1.22091	1.03855	1.00241	1.19143	1.23978
1.08621	1.07801	1.19018	0.86755	0.851351	0.786164	0.839161				1.02511	0.890579	1.07918	0.989127	1.00028	1.04023	1.34226				1.42496	0.970012	1.22594	1.04226	1.02319	1.21648	1.25688
1.09502	1.088	1.22609	0.894737	0.855895	0.793814	0.847682				1.02972	0.90488	1.09084	1.01709	1.02008	1.04732	1.40177				1.44541	0.971067	1.23544	1.05773	1.03141	1.2626	1.29878
1.09836	1.09876	1.23148	0.903061	0.865031	0.796053	0.857143				1.04269	0.909838	1.09695	1.02883	1.0207	1.06079					1.4652	0.972041	1.25204	1.06065	1.03503	1.37569	1.35538
1.1039	1.10526	1.24138	0.912698	0.877551	0.79661	0.887755				1.04537	0.911186	1.11089	1.03417	1.03859	1.07375					1.64258	0.991292	1.26635	1.08285	1.04747	1.4191	1.38491
1.10891	1.20513	1.25	0.928571	0.887324	0.797546	0.887931				1.05175	0.927743	1.12176	1.11739	1.10757	1.07813					1.75236	1.00718	1.30522	1.1292	1.05276
1.11465	1.25926	1.28788	0.95122	0.894309	0.800971	0.896552				1.05916	0.933767	1.13803	1.16892	1.13815	1.10475						1.14041	1.31254	1.21043	1.06714
1.11765		1.30303	1.03798	0.896825	0.804124	0.9				1.06877	0.933955	1.14381	1.28432	1.14021	1.14431						1.14136	1.31367	1.2282	1.11382
1.15625		1.3253	1.1	0.898551	0.808511	0.912409				1.07033	0.945848	1.15582		1.14447	1.17637						1.1594	1.32694	1.25076	1.11395
1.23894		1.35172	1.10156	0.90184	0.818627	0.924051				1.07444	0.949911	1.17185		1.23504							1.21738	1.34828	1.28791	1.12346
1.24138		1.49152	1.19231	0.961905	0.835165	0.930233				1.07582	0.961363	1.19276		1.45566							1.32195	1.36199	1.41953	1.15968
1.25385		1.5		1	0.837209	0.936508				1.07599	0.972125	1.24774										1.37275		1.16295
1.27679		1.6		1.07792	0.83908	0.950495																1.38183		1.18612
1.32673		1.72727			0.842466	0.967391																1.39289		1.23131
1.37903					0.843478	1.00667																1.39772		1.50171
1.67347					0.844828	1.00935																1.40905
1.69655					0.866667	1.03798																1.47805
1.8					0.876471	1.09278																1.48558
1.87288					0.881579	1.09524																1.49114
					0.888889	1.11864																1.50955
					0.893082	1.34146																1.51397
					0.896552																	1.59293
					0.898551																	1.59955
					0.9																	1.60479
					0.904762																	1.63486
					0.905797																	1.66939
					0.912752
					0.948148
					0.950355
					0.955882
					0.956522
					1
					1.06452
					1.06482
					1.14286
					1.14379
					1.24375
					1.25926
					1.38776
					1.43902
					1.49425
